# Supplementary material for: {N,N-Bis[2-(diphenyl­phosphan­yl)eth­yl]­aniline}(η2-dibenzyl­ideneacetone)­palladium(0)
Source: Acta Crystallogr Sect E Struct Rep Online. 2011 Sep 14;67(Pt 10):m1327. doi: 10.1107/S1600536811033800 (PMC3201522; doi:10.1107/S1600536811033800)
Supplement: Supplementary file 1 [file e-67-m1327-sup1.cif]

##############################################################################
#                                                                            #
# This CIF contains the data in a paper accepted for publication in          #
# Acta Crystallographica Section E. It conforms to the requirements of       #
# Notes for Authors for Acta Crystallographica Section E, and has been       #
# peer reviewed under the auspices of the IUCr Commission on Journals.       #
#                                                                            #
# Full details of the Crystallographic Information File format               #
# are given in the paper "The Crystallographic Information File (CIF):       #
# a New Standard Archive File for Crystallography" by S. R. Hall, F. H.      #
# Allen and I. D. Brown [Acta Cryst. (1991), A47, 655-685].                  #
#                                                                            #
# The current version of the core CIF dictionary is obtainable from          #
# ftp://ftp.iucr.org/pub/cif_core.dic.                                       #
#                                                                            #
# Software is freely available for graphical display of the structure(s)     #
# in this CIF. For information consult the CIF software page                 #
# http://www.iucr.org/resources/cif/software.                                #
#                                                                            #
# This file may be used for bona fide research purposes within the           #
# scientific community so long as proper attribution is given to the journal # 
# article from which it was obtained.                                        #
#                                                                            #
##############################################################################
data_I
_audit_creation_method     SHELXL97
_chemical_name_systematic
;
{<i>N</i>,<i>N</i>-Bis[2-(diphenylphosphanyl)ethyl]aniline}(\h^2^-
dibenzylideneacetone)palladium(0)
;
_chemical_name_common
;
;
_chemical_formula_moiety     'C51 H47 N O P2 Pd'
_chemical_formula_sum     'C51 H47 N O P2 Pd'
_chemical_formula_iupac     '[Pd (C34 H33 N P2) (C17 H14 O)]'
_chemical_formula_weight     858.24
_chemical_melting_point     420
_symmetry_cell_setting     triclinic
_symmetry_space_group_name_H-M     'P -1'
_symmetry_space_group_name_hall     '-P 1'
loop_
    _symmetry_equiv_pos_as_xyz
    'x, y, z'
    '-x, -y, -z'
_cell_length_a     10.087(2)
_cell_length_b     11.974(2)
_cell_length_c     17.473(4)
_cell_angle_alpha     86.34(3)
_cell_angle_beta     81.27(2)
_cell_angle_gamma     83.15(3)
_cell_volume     2068.8(7)
_cell_formula_units_Z     2
_cell_measurement_reflns_used     27945
_cell_measurement_theta_min     1.00
_cell_measurement_theta_max     27.48
_cell_measurement_temperature     153(2)
_exptl_crystal_description     'prism'
_exptl_crystal_colour     'orange'
_exptl_crystal_size_max     0.27
_exptl_crystal_size_mid     0.14
_exptl_crystal_size_min     0.12
_exptl_crystal_density_diffrn     1.378
_exptl_crystal_density_meas     ?
_exptl_crystal_density_method     'not measured'
_exptl_crystal_F_000     888
_exptl_absorpt_coefficient_mu     0.565
_exptl_absorpt_correction_type     multi-scan
_exptl_absorpt_process_details
;
(DENZO and SCALEPACK; Otwinowski & Minor, 1997)
;
_exptl_absorpt_correction_T_min     0.837
_exptl_absorpt_correction_T_max     1.000
_exptl_special_details     ?
_diffrn_ambient_temperature     153(2)
_diffrn_radiation_type     MoK\a
_diffrn_radiation_wavelength     0.71073
_diffrn_radiation_source     'fine-focus sealed tube'
_diffrn_radiation_monochromator     graphite
_diffrn_measurement_device_type     'Nonius Kappa CCD'
_diffrn_measurement_method     \w-scans
_diffrn_detector_area_resol_mean     ?
_diffrn_reflns_number     15976
_diffrn_reflns_av_R_equivalents     0.0314
_diffrn_reflns_av_sigmaI/netI     0.0526
_diffrn_reflns_theta_min     1.71
_diffrn_reflns_theta_max     27.49
_diffrn_reflns_theta_full     27.49
_diffrn_measured_fraction_theta_max     0.982
_diffrn_measured_fraction_theta_full     0.982
_diffrn_reflns_limit_h_min     -12
_diffrn_reflns_limit_h_max     13
_diffrn_reflns_limit_k_min     -14
_diffrn_reflns_limit_k_max     15
_diffrn_reflns_limit_l_min     -22
_diffrn_reflns_limit_l_max     22
_diffrn_standards_number     ?
_diffrn_standards_interval_count     ?
_diffrn_standards_interval_time     ?
_diffrn_standards_decay_%     ?
_refine_special_details
;
Refinement of <i>F</i>^2^ against ALL reflections. The weighted <i>R</i>-factor
<i>wR</i> and goodness of fit <i>S</i> are based on <i>F</i>^2^, conventional
<i>R</i>-factors <i>R</i> are based on <i>F</i>, with <i>F</i> set to zero for
negative <i>F</i>^2^. The threshold expression of <i>F</i>^2^ >
\s(<i>F</i>^2^) is used only for calculating <i>R</i>-factors(gt) <i>etc</i>.
and is not relevant to the choice of reflections for refinement.
<i>R</i>-factors based on <i>F</i>^2^ are statistically about twice as large
as those based on <i>F</i>, and <i>R</i>- factors based on ALL data will be
even larger.
;
_reflns_number_total     9324
_reflns_number_gt     7745
_reflns_threshold_expression     'I>2\s(I)'
_refine_ls_structure_factor_coef     Fsqd
_refine_ls_matrix_type     full
_refine_ls_R_factor_all     0.0563
_refine_ls_R_factor_gt     0.0414
_refine_ls_wR_factor_gt     0.0851
_refine_ls_wR_factor_ref     0.0887
_refine_ls_goodness_of_fit_ref     1.582
_refine_ls_restrained_S_all     1.582
_refine_ls_number_reflns     9324
_refine_ls_number_parameters     505
_refine_ls_number_restraints     0
_refine_ls_hydrogen_treatment     constr
_refine_ls_weighting_scheme     calc
_refine_ls_weighting_details
                 'calc w=1/[\s^2^(Fo^2^)+(0.0200P)^2^] where P=(Fo^2^+2Fc^2^)/3'
_atom_sites_solution_hydrogens     geom
_atom_sites_solution_primary     direct
_atom_sites_solution_secondary     difmap
_refine_ls_shift/su_max     0.002
_refine_ls_shift/su_mean     0.000
_refine_diff_density_max     1.561
_refine_diff_density_min     -0.667
_refine_ls_extinction_method     none
_refine_ls_extinction_coef     ?
loop_
    _atom_type_symbol
    _atom_type_description
    _atom_type_scat_dispersion_real
    _atom_type_scat_dispersion_imag
    _atom_type_scat_source
    'C' 'C' 0.0033 0.0016
                         'International Tables Vol C Tables 4.2.6.8 and 6.1.1.4'
    'H' 'H' 0.0000 0.0000
                         'International Tables Vol C Tables 4.2.6.8 and 6.1.1.4'
    'N' 'N' 0.0061 0.0033
                         'International Tables Vol C Tables 4.2.6.8 and 6.1.1.4'
    'O' 'O' 0.0106 0.0060
                         'International Tables Vol C Tables 4.2.6.8 and 6.1.1.4'
    'Cl' 'Cl' 0.1484 0.1585
                         'International Tables Vol C Tables 4.2.6.8 and 6.1.1.4'
    'Co' 'Co' 0.3494 0.9721
                         'International Tables Vol C Tables 4.2.6.8 and 6.1.1.4'
_computing_data_collection     '<i>COLLECT</i> (Nonius, 1998)'
_computing_cell_refinement     '<i>COLLECT</i>  (Nonius, 1998)'
_computing_data_reduction
;
DENZO and SCALEPACK (Otwinowski &  Minor, 1997)
;
_computing_structure_solution
;
SIR97 (Altomare <i>et al.</i>, 1999) within WinGX (Farrugia,
1999)
;
_computing_structure_refinement     'SHELXL97 (Sheldrick, 2008)'
_computing_molecular_graphics     'ORTEP-3 (Farrugia, 1997)'
_computing_publication_material     'SHELXL97 (Sheldrick, 2008)'
loop_
    _atom_site_type_symbol
    _atom_site_label
    _atom_site_fract_x
    _atom_site_fract_y
    _atom_site_fract_z
    _atom_site_U_iso_or_equiv
    _atom_site_adp_type
    _atom_site_calc_flag
    _atom_site_refinement_flags
    _atom_site_occupancy
    _atom_site_symmetry_multiplicity
    _atom_site_disorder_assembly
    _atom_site_disorder_group
    Pd Pd1 0.699379(17) 0.165949(14) 0.714724(10) 0.02103(7) Uani d . 1 1 . .
    P P1 0.76258(6) 0.26802(5) 0.60129(3) 0.02080(14) Uani d . 1 1 . .
    P P2 0.88250(6) 0.14942(5) 0.78434(3) 0.02179(14) Uani d . 1 1 . .
    O O1 0.60286(17) -0.08845(14) 0.71914(10) 0.0329(4) Uani d . 1 1 . .
    N N1 0.80565(19) 0.41621(16) 0.74653(11) 0.0243(5) Uani d . 1 1 . .
    C C29 1.0050(2) 0.0255(2) 0.76262(13) 0.0231(5) Uani d . 1 1 . .
    C C17 0.6584(2) 0.26165(19) 0.52443(12) 0.0213(5) Uani d . 1 1 . .
    C C45 0.6737(2) -0.1747(2) 0.86247(14) 0.0283(6) Uani d . 1 1 . .
    H H45 0.6959 -0.2166 0.8170 0.034 Uiso calc R 1 1 . .
    C C10 0.7601(2) 0.42025(19) 0.61030(14) 0.0247(5) Uani d . 1 1 . .
    H H10A 0.7884 0.4555 0.5585 0.030 Uiso calc R 1 1 . .
    H H10B 0.6665 0.4526 0.6285 0.030 Uiso calc R 1 1 . .
    C C21 0.5339(2) 0.3398(2) 0.42294(14) 0.0288(6) Uani d . 1 1 . .
    H H21 0.5012 0.4036 0.3933 0.035 Uiso calc R 1 1 . .
    C C44 0.6082(2) -0.0729(2) 0.85348(14) 0.0267(6) Uani d . 1 1 . .
    H H44 0.5801 -0.0282 0.8973 0.032 Uiso calc R 1 1 . .
    C C36 0.3912(2) 0.3359(2) 0.73626(15) 0.0312(6) Uani d . 1 1 . .
    H H36 0.4375 0.3298 0.7801 0.037 Uiso calc R 1 1 . .
    C C22 0.6075(2) 0.3537(2) 0.48183(13) 0.0246(5) Uani d . 1 1 . .
    H H22 0.6231 0.4272 0.4930 0.030 Uiso calc R 1 1 . .
    C C11 0.9295(2) 0.22565(19) 0.54657(13) 0.0223(5) Uani d . 1 1 . .
    C C24 0.7150(3) 0.1589(2) 0.92741(14) 0.0278(6) Uani d . 1 1 . .
    H H24 0.6434 0.1666 0.8972 0.033 Uiso calc R 1 1 . .
    C C12 1.0002(2) 0.1268(2) 0.57025(14) 0.0278(6) Uani d . 1 1 . .
    H H12 0.9654 0.0868 0.6162 0.033 Uiso calc R 1 1 . .
    C C19 0.5585(2) 0.1407(2) 0.44922(14) 0.0270(6) Uani d . 1 1 . .
    H H19 0.5423 0.0673 0.4380 0.032 Uiso calc R 1 1 . .
    C C35 0.4079(2) 0.2461(2) 0.68703(13) 0.0254(6) Uani d . 1 1 . .
    C C6 0.6271(2) 0.5772(2) 0.75423(14) 0.0273(6) Uani d . 1 1 . .
    H H6 0.6659 0.6085 0.7059 0.033 Uiso calc R 1 1 . .
    C C46 0.7162(2) -0.2308(2) 0.93276(14) 0.0295(6) Uani d . 1 1 . .
    C C23 0.8463(2) 0.14303(19) 0.89111(13) 0.0251(5) Uani d . 1 1 . .
    C C40 0.3364(2) 0.2593(2) 0.62354(14) 0.0315(6) Uani d . 1 1 . .
    H H40 0.3455 0.1998 0.5890 0.038 Uiso calc R 1 1 . .
    C C20 0.5078(2) 0.2336(2) 0.40700(14) 0.0291(6) Uani d . 1 1 . .
    H H20 0.4556 0.2245 0.3674 0.035 Uiso calc R 1 1 . .
    C C47 0.6983(3) -0.1807(2) 1.00444(15) 0.0356(6) Uani d . 1 1 . .
    H H47 0.6571 -0.1054 1.0088 0.043 Uiso calc R 1 1 . .
    C C14 1.1723(3) 0.1405(2) 0.46096(16) 0.0351(6) Uani d . 1 1 . .
    H H14 1.2544 0.1109 0.4314 0.042 Uiso calc R 1 1 . .
    C C30 1.1453(2) 0.0263(2) 0.75161(14) 0.0297(6) Uani d . 1 1 . .
    H H30 1.1826 0.0938 0.7577 0.036 Uiso calc R 1 1 . .
    C C32 1.1778(3) -0.1687(2) 0.72396(16) 0.0374(7) Uani d . 1 1 . .
    H H32 1.2361 -0.2351 0.7107 0.045 Uiso calc R 1 1 . .
    C C31 1.2304(3) -0.0709(2) 0.73177(14) 0.0337(6) Uani d . 1 1 . .
    H H31 1.3254 -0.0691 0.7236 0.040 Uiso calc R 1 1 . .
    C C38 0.2385(3) 0.4442(2) 0.65952(16) 0.0386(7) Uani d . 1 1 . .
    H H38 0.1811 0.5111 0.6505 0.046 Uiso calc R 1 1 . .
    C C18 0.6324(2) 0.1547(2) 0.50759(13) 0.0238(5) Uani d . 1 1 . .
    H H18 0.6660 0.0907 0.5367 0.029 Uiso calc R 1 1 . .
    C C51 0.7793(3) -0.3413(2) 0.92972(17) 0.0410(7) Uani d . 1 1 . .
    H H51 0.7931 -0.3775 0.8819 0.049 Uiso calc R 1 1 . .
    C C9 0.8522(2) 0.4495(2) 0.66621(13) 0.0266(6) Uani d . 1 1 . .
    H H9A 0.9442 0.4115 0.6507 0.032 Uiso calc R 1 1 . .
    H H9B 0.8575 0.5317 0.6621 0.032 Uiso calc R 1 1 . .
    C C5 0.5092(3) 0.6314(2) 0.79378(16) 0.0368(7) Uani d . 1 1 . .
    H H5 0.4683 0.6992 0.7720 0.044 Uiso calc R 1 1 . .
    C C48 0.7397(3) -0.2391(3) 1.06887(16) 0.0418(7) Uani d . 1 1 . .
    H H48 0.7252 -0.2040 1.1171 0.050 Uiso calc R 1 1 . .
    C C2 0.6271(3) 0.4334(2) 0.85650(14) 0.0297(6) Uani d . 1 1 . .
    H H2 0.6669 0.3653 0.8785 0.036 Uiso calc R 1 1 . .
    C C42 0.5221(2) 0.0900(2) 0.76997(14) 0.0253(5) Uani d . 1 1 . .
    H H42 0.5020 0.1320 0.8154 0.030 Uiso calc R 1 1 . .
    C C16 0.9820(3) 0.2829(2) 0.47930(16) 0.0403(7) Uani d . 1 1 . .
    H H16 0.9353 0.3513 0.4622 0.048 Uiso calc R 1 1 . .
    C C43 0.5779(2) -0.0273(2) 0.77551(14) 0.0257(5) Uani d . 1 1 . .
    C C39 0.2532(2) 0.3565(2) 0.61000(15) 0.0372(7) Uani d . 1 1 . .
    H H39 0.2059 0.3631 0.5666 0.045 Uiso calc R 1 1 . .
    C C13 1.1214(3) 0.0854(2) 0.52758(15) 0.0342(6) Uani d . 1 1 . .
    H H13 1.1696 0.0179 0.5450 0.041 Uiso calc R 1 1 . .
    C C33 1.0403(3) -0.1711(2) 0.7353(2) 0.0509(8) Uani d . 1 1 . .
    H H33 1.0038 -0.2396 0.7312 0.061 Uiso calc R 1 1 . .
    C C1 0.6888(2) 0.4776(2) 0.78474(13) 0.0251(5) Uani d . 1 1 . .
    C C41 0.4974(2) 0.1423(2) 0.69805(13) 0.0249(5) Uani d . 1 1 . .
    H H41 0.5428 0.1071 0.6527 0.030 Uiso calc R 1 1 . .
    C C25 0.6851(3) 0.1638(2) 1.00788(15) 0.0369(7) Uani d . 1 1 . .
    H H25 0.5939 0.1750 1.0321 0.044 Uiso calc R 1 1 . .
    C C37 0.3084(3) 0.4333(2) 0.72226(16) 0.0376(7) Uani d . 1 1 . .
    H H37 0.2995 0.4935 0.7562 0.045 Uiso calc R 1 1 . .
    C C34 0.9547(3) -0.0739(2) 0.75257(17) 0.0391(7) Uani d . 1 1 . .
    H H34 0.8599 -0.0757 0.7576 0.047 Uiso calc R 1 1 . .
    C C3 0.5102(3) 0.4874(2) 0.89517(16) 0.0384(7) Uani d . 1 1 . .
    H H3 0.4697 0.4561 0.9431 0.046 Uiso calc R 1 1 . .
    C C8 0.9909(2) 0.26442(19) 0.76920(14) 0.0257(5) Uani d . 1 1 . .
    H H8A 1.0655 0.2465 0.8004 0.031 Uiso calc R 1 1 . .
    H H8B 1.0313 0.2691 0.7140 0.031 Uiso calc R 1 1 . .
    C C28 0.9503(3) 0.1305(2) 0.93644(15) 0.0374(7) Uani d . 1 1 . .
    H H28 1.0414 0.1181 0.9123 0.045 Uiso calc R 1 1 . .
    C C15 1.1036(3) 0.2395(2) 0.43694(17) 0.0458(7) Uani d . 1 1 . .
    H H15 1.1394 0.2789 0.3909 0.055 Uiso calc R 1 1 . .
    C C26 0.7889(3) 0.1523(2) 1.05210(15) 0.0429(7) Uani d . 1 1 . .
    H H26 0.7691 0.1555 1.1069 0.052 Uiso calc R 1 1 . .
    C C4 0.4513(3) 0.5879(3) 0.86398(17) 0.0418(7) Uani d . 1 1 . .
    H H4 0.3716 0.6261 0.8910 0.050 Uiso calc R 1 1 . .
    C C49 0.8019(3) -0.3480(3) 1.06404(17) 0.0470(8) Uani d . 1 1 . .
    H H49 0.8306 -0.3875 1.1086 0.056 Uiso calc R 1 1 . .
    C C27 0.9215(3) 0.1361(3) 1.01663(16) 0.0466(8) Uani d . 1 1 . .
    H H27 0.9928 0.1288 1.0470 0.056 Uiso calc R 1 1 . .
    C C7 0.9154(2) 0.3793(2) 0.79127(14) 0.0278(6) Uani d . 1 1 . .
    H H7A 0.8779 0.3754 0.8470 0.033 Uiso calc R 1 1 . .
    H H7B 0.9804 0.4362 0.7835 0.033 Uiso calc R 1 1 . .
    C C50 0.8220(3) -0.3990(3) 0.99378(18) 0.0480(8) Uani d . 1 1 . .
    H H50 0.8652 -0.4738 0.9898 0.058 Uiso calc R 1 1 . .
loop_
    _atom_site_aniso_label
    _atom_site_aniso_U_11
    _atom_site_aniso_U_22
    _atom_site_aniso_U_33
    _atom_site_aniso_U_12
    _atom_site_aniso_U_13
    _atom_site_aniso_U_23
    Pd1 0.02037(11) 0.02645(12) 0.01626(11) -0.00308(7) -0.00279(7) 0.00024(8)
    P1 0.0207(3) 0.0243(3) 0.0169(3) -0.0005(3) -0.0029(3) -0.0006(3)
    P2 0.0220(3) 0.0262(3) 0.0169(3) -0.0021(3) -0.0027(3) 0.0001(3)
    O1 0.0411(11) 0.0346(10) 0.0253(9) -0.0077(8) -0.0074(8) -0.0081(8)
    N1 0.0286(11) 0.0254(11) 0.0192(10) -0.0001(9) -0.0063(9) -0.0012(9)
    C29 0.0251(13) 0.0285(13) 0.0142(11) 0.0001(10) -0.0012(10) 0.0011(10)
    C17 0.0196(12) 0.0300(13) 0.0130(11) -0.0008(10) 0.0011(9) -0.0024(10)
    C45 0.0286(14) 0.0335(14) 0.0238(13) -0.0092(11) -0.0025(11) -0.0020(12)
    C10 0.0297(13) 0.0235(12) 0.0207(12) -0.0010(10) -0.0043(11) -0.0012(11)
    C21 0.0321(14) 0.0298(14) 0.0247(13) 0.0024(11) -0.0105(11) 0.0009(11)
    C44 0.0264(13) 0.0326(14) 0.0218(13) -0.0089(11) -0.0008(11) -0.0017(11)
    C36 0.0304(14) 0.0399(15) 0.0263(14) -0.0104(12) -0.0100(11) 0.0015(12)
    C22 0.0255(13) 0.0255(13) 0.0224(13) -0.0009(10) -0.0038(10) -0.0010(11)
    C11 0.0207(12) 0.0262(13) 0.0199(12) -0.0024(10) -0.0024(10) -0.0020(11)
    C24 0.0321(14) 0.0278(14) 0.0238(13) -0.0062(11) -0.0028(11) -0.0026(11)
    C12 0.0330(14) 0.0323(14) 0.0167(12) 0.0013(11) -0.0039(11) 0.0004(11)
    C19 0.0296(14) 0.0285(14) 0.0233(13) -0.0056(11) -0.0001(11) -0.0077(11)
    C35 0.0184(12) 0.0373(15) 0.0212(13) -0.0088(11) -0.0010(10) -0.0003(11)
    C6 0.0307(14) 0.0266(13) 0.0268(13) -0.0025(11) -0.0099(11) -0.0061(11)
    C46 0.0264(14) 0.0333(15) 0.0304(14) -0.0056(11) -0.0074(11) -0.0009(12)
    C23 0.0320(14) 0.0230(13) 0.0200(12) -0.0022(10) -0.0032(11) -0.0011(10)
    C40 0.0218(13) 0.0491(17) 0.0231(13) -0.0031(12) -0.0015(11) -0.0046(12)
    C20 0.0271(14) 0.0418(16) 0.0191(13) -0.0054(12) -0.0041(11) -0.0029(12)
    C47 0.0289(15) 0.0452(16) 0.0321(15) 0.0001(12) -0.0044(12) -0.0042(13)
    C14 0.0276(14) 0.0355(15) 0.0393(16) 0.0011(12) 0.0033(12) -0.0079(14)
    C30 0.0267(14) 0.0354(14) 0.0282(14) -0.0022(11) -0.0069(11) -0.0056(12)
    C32 0.0350(16) 0.0336(15) 0.0400(16) 0.0063(12) -0.0005(13) -0.0055(13)
    C31 0.0224(13) 0.0487(17) 0.0292(14) 0.0012(12) -0.0045(11) -0.0033(13)
    C38 0.0275(15) 0.0439(17) 0.0426(17) -0.0050(12) -0.0043(13) 0.0129(14)
    C18 0.0252(13) 0.0255(13) 0.0185(12) 0.0020(10) 0.0004(10) -0.0014(11)
    C51 0.0532(18) 0.0347(16) 0.0390(17) -0.0075(13) -0.0161(14) -0.0035(14)
    C9 0.0298(14) 0.0262(13) 0.0242(13) -0.0014(11) -0.0063(11) -0.0009(11)
    C5 0.0410(17) 0.0329(15) 0.0388(17) 0.0034(12) -0.0155(14) -0.0110(13)
    C48 0.0334(16) 0.064(2) 0.0289(15) -0.0039(14) -0.0077(13) -0.0063(15)
    C2 0.0357(15) 0.0301(14) 0.0251(14) -0.0070(12) -0.0060(12) -0.0045(12)
    C42 0.0239(13) 0.0326(14) 0.0216(13) -0.0094(11) -0.0050(10) -0.0032(11)
    C16 0.0399(16) 0.0346(15) 0.0378(16) 0.0046(13) 0.0091(13) 0.0122(13)
    C43 0.0196(12) 0.0339(14) 0.0249(13) -0.0117(11) -0.0011(10) 0.0004(12)
    C39 0.0235(14) 0.0583(19) 0.0297(15) -0.0045(13) -0.0076(12) 0.0069(14)
    C13 0.0311(15) 0.0373(15) 0.0305(15) 0.0088(12) -0.0027(12) -0.0010(13)
    C33 0.0401(18) 0.0304(16) 0.080(2) -0.0066(13) 0.0052(16) -0.0119(16)
    C1 0.0273(13) 0.0290(13) 0.0206(13) -0.0033(11) -0.0064(11) -0.0066(11)
    C41 0.0189(12) 0.0381(15) 0.0179(12) -0.0067(11) -0.0003(10) -0.0032(11)
    C25 0.0453(17) 0.0372(16) 0.0255(14) -0.0087(13) 0.0082(13) -0.0058(13)
    C37 0.0371(16) 0.0351(15) 0.0427(17) -0.0079(13) -0.0086(13) -0.0027(13)
    C34 0.0234(14) 0.0345(15) 0.0563(19) -0.0042(12) 0.0062(13) -0.0050(14)
    C3 0.0414(17) 0.0514(18) 0.0252(14) -0.0131(14) -0.0038(13) -0.0112(14)
    C8 0.0250(13) 0.0283(13) 0.0246(13) -0.0048(10) -0.0067(11) 0.0018(11)
    C28 0.0375(16) 0.0485(17) 0.0255(14) 0.0040(13) -0.0094(12) -0.0016(13)
    C15 0.0420(18) 0.0453(18) 0.0413(17) -0.0059(14) 0.0175(14) 0.0097(15)
    C26 0.063(2) 0.0445(17) 0.0183(14) 0.0002(15) 0.0008(14) -0.0026(13)
    C4 0.0363(16) 0.0512(19) 0.0389(17) 0.0008(14) -0.0047(14) -0.0221(16)
    C49 0.0449(18) 0.062(2) 0.0375(17) -0.0124(16) -0.0170(14) 0.0135(16)
    C27 0.058(2) 0.0569(19) 0.0270(15) 0.0048(16) -0.0193(15) -0.0033(14)
    C7 0.0324(14) 0.0273(13) 0.0262(13) -0.0066(11) -0.0091(11) -0.0023(11)
    C50 0.057(2) 0.0389(17) 0.052(2) -0.0024(14) -0.0248(16) 0.0026(15)
_geom_special_details
;
All e.s.d.'s (except the e.s.d. in the dihedral angle between two l.s. planes)
are estimated using the full covariance matrix. The cell e.s.d.'s are taken
into account individually in the estimation of e.s.d.'s in distances, angles
and torsion angles; correlations between e.s.d.'s in cell parameters are only
used when they are defined by crystal symmetry. An approximate (isotropic)
treatment of cell e.s.d.'s is used for estimating e.s.d.'s involving l.s.
planes.
;
loop_
    _geom_bond_atom_site_label_1
    _geom_bond_atom_site_label_2
    _geom_bond_site_symmetry_2
    _geom_bond_distance
    _geom_bond_publ_flag
    Pd1 C41 . 2.155(2) n
    Pd1 C42 . 2.170(2) n
    Pd1 P1 . 2.3068(10) n
    Pd1 P2 . 2.3441(9) n
    P1 C10 . 1.836(2) ?
    P1 C17 . 1.837(2) ?
    P1 C11 . 1.837(2) ?
    P2 C29 . 1.835(2) ?
    P2 C8 . 1.840(2) ?
    P2 C23 . 1.844(2) ?
    O1 C43 . 1.242(3) ?
    N1 C1 . 1.411(3) ?
    N1 C9 . 1.457(3) ?
    N1 C7 . 1.460(3) ?
    C29 C34 . 1.379(3) ?
    C29 C30 . 1.399(3) ?
    C17 C22 . 1.381(3) ?
    C17 C18 . 1.395(3) ?
    C45 C44 . 1.327(3) ?
    C45 C46 . 1.459(3) ?
    C45 H45 . 0.9500 ?
    C10 C9 . 1.529(3) ?
    C10 H10A . 0.9900 ?
    C10 H10B . 0.9900 ?
    C21 C20 . 1.382(3) ?
    C21 C22 . 1.386(3) ?
    C21 H21 . 0.9500 ?
    C44 C43 . 1.496(3) ?
    C44 H44 . 0.9500 ?
    C36 C37 . 1.382(4) ?
    C36 C35 . 1.398(3) ?
    C36 H36 . 0.9500 ?
    C22 H22 . 0.9500 ?
    C11 C12 . 1.380(3) ?
    C11 C16 . 1.388(4) ?
    C24 C23 . 1.376(3) ?
    C24 C25 . 1.396(3) ?
    C24 H24 . 0.9500 ?
    C12 C13 . 1.387(3) ?
    C12 H12 . 0.9500 ?
    C19 C18 . 1.381(3) ?
    C19 C20 . 1.384(3) ?
    C19 H19 . 0.9500 ?
    C35 C40 . 1.403(3) ?
    C35 C41 . 1.467(3) ?
    C6 C1 . 1.392(3) ?
    C6 C5 . 1.392(3) ?
    C6 H6 . 0.9500 ?
    C46 C51 . 1.399(4) ?
    C46 C47 . 1.401(3) ?
    C23 C28 . 1.396(3) ?
    C40 C39 . 1.380(4) ?
    C40 H40 . 0.9500 ?
    C20 H20 . 0.9500 ?
    C47 C48 . 1.379(4) ?
    C47 H47 . 0.9500 ?
    C14 C13 . 1.362(4) ?
    C14 C15 . 1.375(4) ?
    C14 H14 . 0.9500 ?
    C30 C31 . 1.390(3) ?
    C30 H30 . 0.9500 ?
    C32 C31 . 1.366(4) ?
    C32 C33 . 1.374(4) ?
    C32 H32 . 0.9500 ?
    C31 H31 . 0.9500 ?
    C38 C37 . 1.382(4) ?
    C38 C39 . 1.384(4) ?
    C38 H38 . 0.9500 ?
    C18 H18 . 0.9500 ?
    C51 C50 . 1.376(4) ?
    C51 H51 . 0.9500 ?
    C9 H9A . 0.9900 ?
    C9 H9B . 0.9900 ?
    C5 C4 . 1.375(4) ?
    C5 H5 . 0.9500 ?
    C48 C49 . 1.379(4) ?
    C48 H48 . 0.9500 ?
    C2 C3 . 1.377(4) ?
    C2 C1 . 1.413(4) ?
    C2 H2 . 0.9500 ?
    C42 C41 . 1.411(3) n
    C42 C43 . 1.453(3) ?
    C42 H42 . 0.9500 ?
    C16 C15 . 1.394(4) ?
    C16 H16 . 0.9500 ?
    C39 H39 . 0.9500 ?
    C13 H13 . 0.9500 ?
    C33 C34 . 1.384(4) ?
    C33 H33 . 0.9500 ?
    C41 H41 . 0.9500 ?
    C25 C26 . 1.382(4) ?
    C25 H25 . 0.9500 ?
    C37 H37 . 0.9500 ?
    C34 H34 . 0.9500 ?
    C3 C4 . 1.394(4) ?
    C3 H3 . 0.9500 ?
    C8 C7 . 1.533(3) ?
    C8 H8A . 0.9900 ?
    C8 H8B . 0.9900 ?
    C28 C27 . 1.391(4) ?
    C28 H28 . 0.9500 ?
    C15 H15 . 0.9500 ?
    C26 C27 . 1.383(4) ?
    C26 H26 . 0.9500 ?
    C4 H4 . 0.9500 ?
    C49 C50 . 1.383(4) ?
    C49 H49 . 0.9500 ?
    C27 H27 . 0.9500 ?
    C7 H7A . 0.9900 ?
    C7 H7B . 0.9900 ?
    C50 H50 . 0.9500 ?
loop_
    _geom_angle_atom_site_label_1
    _geom_angle_atom_site_label_2
    _geom_angle_atom_site_label_3
    _geom_angle_site_symmetry_1
    _geom_angle_site_symmetry_3
    _geom_angle
    _geom_angle_publ_flag
    C41 Pd1 C42 . . 38.09(9) n
    C41 Pd1 P1 . . 99.11(7) n
    C42 Pd1 P1 . . 137.21(7) ?
    C41 Pd1 P2 . . 154.31(7) ?
    C42 Pd1 P2 . . 116.24(7) n
    P1 Pd1 P2 . . 106.54(3) n
    C10 P1 C17 . . 102.49(11) ?
    C10 P1 C11 . . 104.10(11) ?
    C17 P1 C11 . . 99.22(10) ?
    C10 P1 Pd1 . . 115.73(8) ?
    C17 P1 Pd1 . . 115.60(8) ?
    C11 P1 Pd1 . . 117.32(8) ?
    C29 P2 C8 . . 102.03(11) ?
    C29 P2 C23 . . 103.60(11) ?
    C8 P2 C23 . . 99.81(11) ?
    C29 P2 Pd1 . . 114.30(8) ?
    C8 P2 Pd1 . . 116.74(8) ?
    C23 P2 Pd1 . . 117.99(8) ?
    C1 N1 C9 . . 117.92(19) ?
    C1 N1 C7 . . 117.68(18) ?
    C9 N1 C7 . . 113.44(19) ?
    C34 C29 C30 . . 117.9(2) ?
    C34 C29 P2 . . 117.35(18) ?
    C30 C29 P2 . . 124.61(18) ?
    C22 C17 C18 . . 118.5(2) ?
    C22 C17 P1 . . 124.97(17) ?
    C18 C17 P1 . . 116.49(17) ?
    C44 C45 C46 . . 128.7(2) ?
    C44 C45 H45 . . 115.7 ?
    C46 C45 H45 . . 115.7 ?
    C9 C10 P1 . . 113.19(17) ?
    C9 C10 H10A . . 108.9 ?
    P1 C10 H10A . . 108.9 ?
    C9 C10 H10B . . 108.9 ?
    P1 C10 H10B . . 108.9 ?
    H10A C10 H10B . . 107.8 ?
    C20 C21 C22 . . 120.4(2) ?
    C20 C21 H21 . . 119.8 ?
    C22 C21 H21 . . 119.8 ?
    C45 C44 C43 . . 121.1(2) ?
    C45 C44 H44 . . 119.5 ?
    C43 C44 H44 . . 119.5 ?
    C37 C36 C35 . . 121.1(2) ?
    C37 C36 H36 . . 119.5 ?
    C35 C36 H36 . . 119.5 ?
    C17 C22 C21 . . 120.6(2) ?
    C17 C22 H22 . . 119.7 ?
    C21 C22 H22 . . 119.7 ?
    C12 C11 C16 . . 118.8(2) ?
    C12 C11 P1 . . 117.87(19) ?
    C16 C11 P1 . . 123.10(19) ?
    C23 C24 C25 . . 121.2(2) ?
    C23 C24 H24 . . 119.4 ?
    C25 C24 H24 . . 119.4 ?
    C11 C12 C13 . . 120.6(2) ?
    C11 C12 H12 . . 119.7 ?
    C13 C12 H12 . . 119.7 ?
    C18 C19 C20 . . 120.0(2) ?
    C18 C19 H19 . . 120.0 ?
    C20 C19 H19 . . 120.0 ?
    C36 C35 C40 . . 117.1(2) ?
    C36 C35 C41 . . 123.2(2) ?
    C40 C35 C41 . . 119.7(2) ?
    C1 C6 C5 . . 120.8(2) ?
    C1 C6 H6 . . 119.6 ?
    C5 C6 H6 . . 119.6 ?
    C51 C46 C47 . . 116.9(2) ?
    C51 C46 C45 . . 119.1(2) ?
    C47 C46 C45 . . 124.1(2) ?
    C24 C23 C28 . . 118.7(2) ?
    C24 C23 P2 . . 119.91(18) ?
    C28 C23 P2 . . 121.23(19) ?
    C39 C40 C35 . . 121.7(2) ?
    C39 C40 H40 . . 119.2 ?
    C35 C40 H40 . . 119.2 ?
    C21 C20 C19 . . 119.4(2) ?
    C21 C20 H20 . . 120.3 ?
    C19 C20 H20 . . 120.3 ?
    C48 C47 C46 . . 121.1(2) ?
    C48 C47 H47 . . 119.5 ?
    C46 C47 H47 . . 119.5 ?
    C13 C14 C15 . . 119.3(2) ?
    C13 C14 H14 . . 120.3 ?
    C15 C14 H14 . . 120.3 ?
    C31 C30 C29 . . 120.6(2) ?
    C31 C30 H30 . . 119.7 ?
    C29 C30 H30 . . 119.7 ?
    C31 C32 C33 . . 119.9(2) ?
    C31 C32 H32 . . 120.0 ?
    C33 C32 H32 . . 120.0 ?
    C32 C31 C30 . . 120.2(2) ?
    C32 C31 H31 . . 119.9 ?
    C30 C31 H31 . . 119.9 ?
    C37 C38 C39 . . 119.1(3) ?
    C37 C38 H38 . . 120.4 ?
    C39 C38 H38 . . 120.4 ?
    C19 C18 C17 . . 120.9(2) ?
    C19 C18 H18 . . 119.5 ?
    C17 C18 H18 . . 119.5 ?
    C50 C51 C46 . . 122.1(3) ?
    C50 C51 H51 . . 119.0 ?
    C46 C51 H51 . . 119.0 ?
    N1 C9 C10 . . 112.9(2) ?
    N1 C9 H9A . . 109.0 ?
    C10 C9 H9A . . 109.0 ?
    N1 C9 H9B . . 109.0 ?
    C10 C9 H9B . . 109.0 ?
    H9A C9 H9B . . 107.8 ?
    C4 C5 C6 . . 120.8(3) ?
    C4 C5 H5 . . 119.6 ?
    C6 C5 H5 . . 119.6 ?
    C49 C48 C47 . . 120.8(3) ?
    C49 C48 H48 . . 119.6 ?
    C47 C48 H48 . . 119.6 ?
    C3 C2 C1 . . 121.2(3) ?
    C3 C2 H2 . . 119.4 ?
    C1 C2 H2 . . 119.4 ?
    C41 C42 C43 . . 120.9(2) ?
    C41 C42 Pd1 . . 70.40(14) ?
    C43 C42 Pd1 . . 100.38(15) ?
    C41 C42 H42 . . 119.5 ?
    C43 C42 H42 . . 119.5 ?
    Pd1 C42 H42 . . 99.1 ?
    C11 C16 C15 . . 119.8(3) ?
    C11 C16 H16 . . 120.1 ?
    C15 C16 H16 . . 120.1 ?
    O1 C43 C42 . . 123.2(2) ?
    O1 C43 C44 . . 120.1(2) ?
    C42 C43 C44 . . 116.7(2) ?
    C40 C39 C38 . . 120.2(2) ?
    C40 C39 H39 . . 119.9 ?
    C38 C39 H39 . . 119.9 ?
    C14 C13 C12 . . 120.7(2) ?
    C14 C13 H13 . . 119.6 ?
    C12 C13 H13 . . 119.6 ?
    C32 C33 C34 . . 120.3(3) ?
    C32 C33 H33 . . 119.9 ?
    C34 C33 H33 . . 119.9 ?
    C6 C1 N1 . . 123.7(2) ?
    C6 C1 C2 . . 117.7(2) ?
    N1 C1 C2 . . 118.5(2) ?
    C42 C41 C35 . . 125.9(2) ?
    C42 C41 Pd1 . . 71.51(13) ?
    C35 C41 Pd1 . . 115.32(16) ?
    C42 C41 H41 . . 117.0 ?
    C35 C41 H41 . . 117.0 ?
    Pd1 C41 H41 . . 83.0 ?
    C26 C25 C24 . . 119.6(3) ?
    C26 C25 H25 . . 120.2 ?
    C24 C25 H25 . . 120.2 ?
    C36 C37 C38 . . 120.9(3) ?
    C36 C37 H37 . . 119.6 ?
    C38 C37 H37 . . 119.6 ?
    C29 C34 C33 . . 121.0(2) ?
    C29 C34 H34 . . 119.5 ?
    C33 C34 H34 . . 119.5 ?
    C2 C3 C4 . . 120.1(3) ?
    C2 C3 H3 . . 120.0 ?
    C4 C3 H3 . . 120.0 ?
    C7 C8 P2 . . 113.37(17) ?
    C7 C8 H8A . . 108.9 ?
    P2 C8 H8A . . 108.9 ?
    C7 C8 H8B . . 108.9 ?
    P2 C8 H8B . . 108.9 ?
    H8A C8 H8B . . 107.7 ?
    C27 C28 C23 . . 120.5(3) ?
    C27 C28 H28 . . 119.7 ?
    C23 C28 H28 . . 119.7 ?
    C14 C15 C16 . . 120.8(3) ?
    C14 C15 H15 . . 119.6 ?
    C16 C15 H15 . . 119.6 ?
    C25 C26 C27 . . 120.0(2) ?
    C25 C26 H26 . . 120.0 ?
    C27 C26 H26 . . 120.0 ?
    C5 C4 C3 . . 119.5(3) ?
    C5 C4 H4 . . 120.2 ?
    C3 C4 H4 . . 120.2 ?
    C48 C49 C50 . . 119.4(3) ?
    C48 C49 H49 . . 120.3 ?
    C50 C49 H49 . . 120.3 ?
    C26 C27 C28 . . 120.0(3) ?
    C26 C27 H27 . . 120.0 ?
    C28 C27 H27 . . 120.0 ?
    N1 C7 C8 . . 113.58(18) ?
    N1 C7 H7A . . 108.9 ?
    C8 C7 H7A . . 108.9 ?
    N1 C7 H7B . . 108.9 ?
    C8 C7 H7B . . 108.9 ?
    H7A C7 H7B . . 107.7 ?
    C51 C50 C49 . . 119.8(3) ?
    C51 C50 H50 . . 120.1 ?
    C49 C50 H50 . . 120.1 ?
loop_
    _geom_torsion_atom_site_label_1
    _geom_torsion_atom_site_label_2
    _geom_torsion_atom_site_label_3
    _geom_torsion_atom_site_label_4
    _geom_torsion_site_symmetry_1
    _geom_torsion_site_symmetry_2
    _geom_torsion_site_symmetry_3
    _geom_torsion_site_symmetry_4
    _geom_torsion
    _geom_torsion_publ_flag
    C41 Pd1 P1 C10 . . . . 102.55(11) ?
    C42 Pd1 P1 C10 . . . . 102.35(13) ?
    P2 Pd1 P1 C10 . . . . -76.02(9) ?
    C41 Pd1 P1 C17 . . . . -17.26(10) ?
    C42 Pd1 P1 C17 . . . . -17.46(12) ?
    P2 Pd1 P1 C17 . . . . 164.17(8) ?
    C41 Pd1 P1 C11 . . . . -133.85(10) ?
    C42 Pd1 P1 C11 . . . . -134.05(12) ?
    P2 Pd1 P1 C11 . . . . 47.59(8) ?
    C41 Pd1 P2 C29 . . . . 93.86(17) ?
    C42 Pd1 P2 C29 . . . . 91.83(11) ?
    P1 Pd1 P2 C29 . . . . -89.40(9) ?
    C41 Pd1 P2 C8 . . . . -147.22(16) ?
    C42 Pd1 P2 C8 . . . . -149.25(11) ?
    P1 Pd1 P2 C8 . . . . 29.51(9) ?
    C41 Pd1 P2 C23 . . . . -28.29(17) ?
    C42 Pd1 P2 C23 . . . . -30.32(11) ?
    P1 Pd1 P2 C23 . . . . 148.44(9) ?
    C8 P2 C29 C34 . . . . -166.8(2) ?
    C23 P2 C29 C34 . . . . 89.9(2) ?
    Pd1 P2 C29 C34 . . . . -39.8(2) ?
    C8 P2 C29 C30 . . . . 9.7(2) ?
    C23 P2 C29 C30 . . . . -93.6(2) ?
    Pd1 P2 C29 C30 . . . . 136.65(19) ?
    C10 P1 C17 C22 . . . . 6.0(2) ?
    C11 P1 C17 C22 . . . . -100.8(2) ?
    Pd1 P1 C17 C22 . . . . 132.78(18) ?
    C10 P1 C17 C18 . . . . -175.49(17) ?
    C11 P1 C17 C18 . . . . 77.73(19) ?
    Pd1 P1 C17 C18 . . . . -48.67(19) ?
    C17 P1 C10 C9 . . . . -174.41(17) ?
    C11 P1 C10 C9 . . . . -71.42(19) ?
    Pd1 P1 C10 C9 . . . . 58.86(19) ?
    C46 C45 C44 C43 . . . . 177.5(2) ?
    C18 C17 C22 C21 . . . . -0.9(3) ?
    P1 C17 C22 C21 . . . . 177.59(18) ?
    C20 C21 C22 C17 . . . . 1.4(4) ?
    C10 P1 C11 C12 . . . . 137.82(18) ?
    C17 P1 C11 C12 . . . . -116.71(19) ?
    Pd1 P1 C11 C12 . . . . 8.5(2) ?
    C10 P1 C11 C16 . . . . -47.8(2) ?
    C17 P1 C11 C16 . . . . 57.6(2) ?
    Pd1 P1 C11 C16 . . . . -177.17(18) ?
    C16 C11 C12 C13 . . . . 0.0(3) ?
    P1 C11 C12 C13 . . . . 174.56(18) ?
    C37 C36 C35 C40 . . . . -0.4(4) ?
    C37 C36 C35 C41 . . . . 178.2(2) ?
    C44 C45 C46 C51 . . . . 177.1(3) ?
    C44 C45 C46 C47 . . . . -3.1(4) ?
    C25 C24 C23 C28 . . . . 0.7(4) ?
    C25 C24 C23 P2 . . . . -174.62(19) ?
    C29 P2 C23 C24 . . . . -133.7(2) ?
    C8 P2 C23 C24 . . . . 121.2(2) ?
    Pd1 P2 C23 C24 . . . . -6.3(2) ?
    C29 P2 C23 C28 . . . . 51.0(2) ?
    C8 P2 C23 C28 . . . . -54.0(2) ?
    Pd1 P2 C23 C28 . . . . 178.47(18) ?
    C36 C35 C40 C39 . . . . 0.0(4) ?
    C41 C35 C40 C39 . . . . -178.7(2) ?
    C22 C21 C20 C19 . . . . -1.5(4) ?
    C18 C19 C20 C21 . . . . 1.1(4) ?
    C51 C46 C47 C48 . . . . -0.9(4) ?
    C45 C46 C47 C48 . . . . 179.3(2) ?
    C34 C29 C30 C31 . . . . -0.5(4) ?
    P2 C29 C30 C31 . . . . -176.98(19) ?
    C33 C32 C31 C30 . . . . 0.4(4) ?
    C29 C30 C31 C32 . . . . -1.0(4) ?
    C20 C19 C18 C17 . . . . -0.7(3) ?
    C22 C17 C18 C19 . . . . 0.6(3) ?
    P1 C17 C18 C19 . . . . -178.07(18) ?
    C47 C46 C51 C50 . . . . 0.1(4) ?
    C45 C46 C51 C50 . . . . 179.9(3) ?
    C1 N1 C9 C10 . . . . -71.2(3) ?
    C7 N1 C9 C10 . . . . 145.40(19) ?
    P1 C10 C9 N1 . . . . -67.7(2) ?
    C1 C6 C5 C4 . . . . 0.2(4) ?
    C46 C47 C48 C49 . . . . 1.1(4) ?
    P1 Pd1 C42 C41 . . . . 0.32(18) ?
    P2 Pd1 C42 C41 . . . . 178.58(11) ?
    C41 Pd1 C42 C43 . . . . 119.3(2) ?
    P1 Pd1 C42 C43 . . . . 119.61(14) ?
    P2 Pd1 C42 C43 . . . . -62.14(15) ?
    C12 C11 C16 C15 . . . . 0.4(4) ?
    P1 C11 C16 C15 . . . . -173.9(2) ?
    C41 C42 C43 O1 . . . . -2.2(4) ?
    Pd1 C42 C43 O1 . . . . -75.5(2) ?
    C41 C42 C43 C44 . . . . 176.4(2) ?
    Pd1 C42 C43 C44 . . . . 103.1(2) ?
    C45 C44 C43 O1 . . . . 6.6(4) ?
    C45 C44 C43 C42 . . . . -172.0(2) ?
    C35 C40 C39 C38 . . . . 0.0(4) ?
    C37 C38 C39 C40 . . . . 0.2(4) ?
    C15 C14 C13 C12 . . . . 1.4(4) ?
    C11 C12 C13 C14 . . . . -0.9(4) ?
    C31 C32 C33 C34 . . . . 1.7(5) ?
    C5 C6 C1 N1 . . . . 177.7(2) ?
    C5 C6 C1 C2 . . . . 0.5(3) ?
    C9 N1 C1 C6 . . . . -9.6(3) ?
    C7 N1 C1 C6 . . . . 132.3(2) ?
    C9 N1 C1 C2 . . . . 167.6(2) ?
    C7 N1 C1 C2 . . . . -50.6(3) ?
    C3 C2 C1 C6 . . . . -0.3(3) ?
    C3 C2 C1 N1 . . . . -177.7(2) ?
    C43 C42 C41 C35 . . . . 161.1(2) ?
    Pd1 C42 C41 C35 . . . . -108.3(2) ?
    C43 C42 C41 Pd1 . . . . -90.6(2) ?
    C36 C35 C41 C42 . . . . 34.9(4) ?
    C40 C35 C41 C42 . . . . -146.5(2) ?
    C36 C35 C41 Pd1 . . . . -49.9(3) ?
    C40 C35 C41 Pd1 . . . . 128.7(2) ?
    P1 Pd1 C41 C42 . . . . -179.78(12) ?
    P2 Pd1 C41 C42 . . . . -2.9(2) ?
    C42 Pd1 C41 C35 . . . . 121.7(2) ?
    P1 Pd1 C41 C35 . . . . -58.05(17) ?
    P2 Pd1 C41 C35 . . . . 118.79(18) ?
    C23 C24 C25 C26 . . . . -0.2(4) ?
    C35 C36 C37 C38 . . . . 0.7(4) ?
    C39 C38 C37 C36 . . . . -0.6(4) ?
    C30 C29 C34 C33 . . . . 2.6(4) ?
    P2 C29 C34 C33 . . . . 179.3(2) ?
    C32 C33 C34 C29 . . . . -3.2(5) ?
    C1 C2 C3 C4 . . . . -0.5(4) ?
    C29 P2 C8 C7 . . . . -174.39(16) ?
    C23 P2 C8 C7 . . . . -68.07(18) ?
    Pd1 P2 C8 C7 . . . . 60.27(18) ?
    C24 C23 C28 C27 . . . . -1.2(4) ?
    P2 C23 C28 C27 . . . . 174.1(2) ?
    C13 C14 C15 C16 . . . . -1.0(4) ?
    C11 C16 C15 C14 . . . . 0.1(4) ?
    C24 C25 C26 C27 . . . . 0.1(4) ?
    C6 C5 C4 C3 . . . . -1.1(4) ?
    C2 C3 C4 C5 . . . . 1.3(4) ?
    C47 C48 C49 C50 . . . . -0.4(4) ?
    C25 C26 C27 C28 . . . . -0.5(4) ?
    C23 C28 C27 C26 . . . . 1.1(4) ?
    C1 N1 C7 C8 . . . . 144.8(2) ?
    C9 N1 C7 C8 . . . . -71.7(3) ?
    P2 C8 C7 N1 . . . . -60.7(2) ?
    C46 C51 C50 C49 . . . . 0.5(5) ?
    C48 C49 C50 C51 . . . . -0.4(5) ?
_iucr_refine_instructions_details
;
TITL sk6 in P-1
CELL  0.71073  10.0866  11.9742  17.4731   86.337   81.267   83.153
ZERR     2.00   0.0020   0.0024   0.0035    0.030    0.030    0.030
LATT   1
SFAC  C    H    N    O    P    PD
UNIT  102  94   2    2    4    2
MERG   2
FMAP   2
OMIT -4 55
PLAN   25
ACTA
BOND $H
SIZE 0.273 0.142 0.120
TEMP -120.00
LIST 4
CONF
L.S.   4
WGHT    0.020000
FVAR       0.33730
PD1   6    0.699379    0.165949    0.714724    11.00000    0.02037    0.02645 =
         0.01626    0.00024   -0.00279   -0.00308
P1    5    0.762579    0.268022    0.601292    11.00000    0.02067    0.02429 =
         0.01695   -0.00058   -0.00292   -0.00052
P2    5    0.882500    0.149424    0.784342    11.00000    0.02197    0.02619 =
         0.01687    0.00011   -0.00267   -0.00206
O1    4    0.602861   -0.088445    0.719145    11.00000    0.04114    0.03464 =
         0.02533   -0.00815   -0.00739   -0.00769
N1    3    0.805650    0.416208    0.746533    11.00000    0.02864    0.02538 =
         0.01920   -0.00120   -0.00625   -0.00006
C29   1    1.005010    0.025473    0.762623    11.00000    0.02511    0.02846 =
         0.01418    0.00110   -0.00116    0.00013
C17   1    0.658416    0.261652    0.524428    11.00000    0.01961    0.03000 =
         0.01301   -0.00241    0.00108   -0.00085
C45   1    0.673713   -0.174659    0.862466    11.00000    0.02855    0.03353 =
         0.02383   -0.00197   -0.00254   -0.00923
AFIX  43
H45   2    0.695912   -0.216608    0.817044    11.00000   -1.20000
AFIX   0
C10   1    0.760117    0.420249    0.610299    11.00000    0.02966    0.02348 =
         0.02072   -0.00122   -0.00431   -0.00098
AFIX  23
H10A  2    0.788443    0.455512    0.558514    11.00000   -1.20000
H10B  2    0.666504    0.452584    0.628511    11.00000   -1.20000
AFIX   0
C21   1    0.533915    0.339767    0.422941    11.00000    0.03213    0.02979 =
         0.02467    0.00085   -0.01047    0.00239
AFIX  43
H21   2    0.501196    0.403635    0.393335    11.00000   -1.20000
AFIX   0
C44   1    0.608196   -0.072864    0.853484    11.00000    0.02639    0.03263 =
         0.02181   -0.00168   -0.00079   -0.00892
AFIX  43
H44   2    0.580084   -0.028185    0.897281    11.00000   -1.20000
AFIX   0
C36   1    0.391213    0.335870    0.736255    11.00000    0.03044    0.03988 =
         0.02630    0.00148   -0.00998   -0.01042
AFIX  43
H36   2    0.437523    0.329811    0.780053    11.00000   -1.20000
AFIX   0
C22   1    0.607514    0.353665    0.481831    11.00000    0.02553    0.02547 =
         0.02239   -0.00103   -0.00381   -0.00092
AFIX  43
H22   2    0.623105    0.427199    0.493010    11.00000   -1.20000
AFIX   0
C11   1    0.929514    0.225653    0.546569    11.00000    0.02075    0.02617 =
         0.01991   -0.00198   -0.00239   -0.00237
C24   1    0.715028    0.158870    0.927410    11.00000    0.03215    0.02782 =
         0.02381   -0.00260   -0.00283   -0.00622
AFIX  43
H24   2    0.643445    0.166578    0.897182    11.00000   -1.20000
AFIX   0
C12   1    1.000191    0.126824    0.570247    11.00000    0.03298    0.03232 =
         0.01672    0.00038   -0.00385    0.00130
AFIX  43
H12   2    0.965445    0.086807    0.616197    11.00000   -1.20000
AFIX   0
C19   1    0.558450    0.140739    0.449220    11.00000    0.02959    0.02846 =
         0.02333   -0.00770   -0.00011   -0.00557
AFIX  43
H19   2    0.542341    0.067348    0.438039    11.00000   -1.20000
AFIX   0
C35   1    0.407888    0.246142    0.687029    11.00000    0.01836    0.03728 =
         0.02124   -0.00029   -0.00099   -0.00878
C6    1    0.627124    0.577189    0.754235    11.00000    0.03071    0.02657 =
         0.02683   -0.00614   -0.00994   -0.00252
AFIX  43
H6    2    0.665929    0.608542    0.705865    11.00000   -1.20000
AFIX   0
C46   1    0.716207   -0.230763    0.932760    11.00000    0.02642    0.03334 =
         0.03035   -0.00090   -0.00736   -0.00561
C23   1    0.846327    0.143028    0.891111    11.00000    0.03202    0.02302 =
         0.02001   -0.00114   -0.00322   -0.00222
C40   1    0.336401    0.259308    0.623540    11.00000    0.02177    0.04910 =
         0.02313   -0.00457   -0.00154   -0.00309
AFIX  43
H40   2    0.345484    0.199842    0.588988    11.00000   -1.20000
AFIX   0
C20   1    0.507807    0.233604    0.407001    11.00000    0.02714    0.04182 =
         0.01906   -0.00290   -0.00406   -0.00536
AFIX  43
H20   2    0.455555    0.224450    0.367411    11.00000   -1.20000
AFIX   0
C47   1    0.698339   -0.180745    1.004439    11.00000    0.02886    0.04521 =
         0.03211   -0.00416   -0.00444    0.00013
AFIX  43
H47   2    0.657067   -0.105403    1.008759    11.00000   -1.20000
AFIX   0
C14   1    1.172293    0.140532    0.460957    11.00000    0.02765    0.03550 =
         0.03928   -0.00790    0.00332    0.00108
AFIX  43
H14   2    1.254398    0.110865    0.431378    11.00000   -1.20000
AFIX   0
C30   1    1.145254    0.026266    0.751610    11.00000    0.02673    0.03535 =
         0.02822   -0.00556   -0.00688   -0.00223
AFIX  43
H30   2    1.182610    0.093756    0.757746    11.00000   -1.20000
AFIX   0
C32   1    1.177756   -0.168747    0.723956    11.00000    0.03504    0.03361 =
         0.03998   -0.00546   -0.00045    0.00631
AFIX  43
H32   2    1.236109   -0.235143    0.710733    11.00000   -1.20000
AFIX   0
C31   1    1.230394   -0.070854    0.731766    11.00000    0.02240    0.04869 =
         0.02915   -0.00329   -0.00453    0.00116
AFIX  43
H31   2    1.325429   -0.069119    0.723620    11.00000   -1.20000
AFIX   0
C38   1    0.238495    0.444228    0.659522    11.00000    0.02746    0.04387 =
         0.04258    0.01286   -0.00431   -0.00504
AFIX  43
H38   2    0.181083    0.511114    0.650522    11.00000   -1.20000
AFIX   0
C18   1    0.632385    0.154735    0.507588    11.00000    0.02516    0.02547 =
         0.01854   -0.00136    0.00036    0.00195
AFIX  43
H18   2    0.665993    0.090660    0.536682    11.00000   -1.20000
AFIX   0
C51   1    0.779319   -0.341251    0.929718    11.00000    0.05323    0.03472 =
         0.03901   -0.00354   -0.01606   -0.00750
AFIX  43
H51   2    0.793138   -0.377548    0.881918    11.00000   -1.20000
AFIX   0
C9    1    0.852212    0.449476    0.666206    11.00000    0.02980    0.02618 =
         0.02424   -0.00092   -0.00633   -0.00141
AFIX  23
H9A   2    0.944240    0.411528    0.650740    11.00000   -1.20000
H9B   2    0.857523    0.531713    0.662077    11.00000   -1.20000
AFIX   0
C5    1    0.509214    0.631392    0.793777    11.00000    0.04097    0.03291 =
         0.03883   -0.01096   -0.01547    0.00336
AFIX  43
H5    2    0.468303    0.699203    0.772014    11.00000   -1.20000
AFIX   0
C48   1    0.739710   -0.239131    1.068866    11.00000    0.03336    0.06433 =
         0.02893   -0.00626   -0.00772   -0.00388
AFIX  43
H48   2    0.725206   -0.203970    1.117111    11.00000   -1.20000
AFIX   0
C2    1    0.627056    0.433436    0.856505    11.00000    0.03565    0.03006 =
         0.02506   -0.00448   -0.00604   -0.00699
AFIX  43
H2    2    0.666862    0.365314    0.878464    11.00000   -1.20000
AFIX   0
C42   1    0.522129    0.089974    0.769970    11.00000    0.02392    0.03262 =
         0.02164   -0.00318   -0.00503   -0.00939
AFIX  43
H42   2    0.502046    0.132043    0.815387    11.00000   -1.20000
AFIX   0
C16   1    0.982026    0.282851    0.479300    11.00000    0.03990    0.03462 =
         0.03779    0.01220    0.00907    0.00463
AFIX  43
H16   2    0.935278    0.351277    0.462184    11.00000   -1.20000
AFIX   0
C43   1    0.577899   -0.027344    0.775506    11.00000    0.01959    0.03386 =
         0.02487    0.00040   -0.00113   -0.01167
C39   1    0.253217    0.356450    0.610002    11.00000    0.02347    0.05830 =
         0.02968    0.00685   -0.00757   -0.00453
AFIX  43
H39   2    0.205947    0.363072    0.566577    11.00000   -1.20000
AFIX   0
C13   1    1.121436    0.085418    0.527583    11.00000    0.03114    0.03730 =
         0.03047   -0.00098   -0.00271    0.00884
AFIX  43
H13   2    1.169556    0.017865    0.545018    11.00000   -1.20000
AFIX   0
C33   1    1.040273   -0.171059    0.735250    11.00000    0.04013    0.03037 =
         0.07966   -0.01191    0.00519   -0.00660
AFIX  43
H33   2    1.003784   -0.239639    0.731155    11.00000   -1.20000
AFIX   0
C1    1    0.688832    0.477578    0.784744    11.00000    0.02729    0.02898 =
         0.02056   -0.00656   -0.00641   -0.00328
C41   1    0.497363    0.142330    0.698047    11.00000    0.01894    0.03806 =
         0.01794   -0.00324   -0.00029   -0.00669
AFIX  43
H41   2    0.542756    0.107145    0.652660    11.00000   -1.20000
AFIX   0
C25   1    0.685111    0.163819    1.007875    11.00000    0.04532    0.03718 =
         0.02550   -0.00585    0.00821   -0.00871
AFIX  43
H25   2    0.593931    0.175032    1.032085    11.00000   -1.20000
AFIX   0
C37   1    0.308444    0.433279    0.722255    11.00000    0.03707    0.03506 =
         0.04272   -0.00274   -0.00862   -0.00789
AFIX  43
H37   2    0.299514    0.493493    0.756191    11.00000   -1.20000
AFIX   0
C34   1    0.954723   -0.073925    0.752565    11.00000    0.02337    0.03454 =
         0.05627   -0.00500    0.00620   -0.00425
AFIX  43
H34   2    0.859881   -0.075738    0.757603    11.00000   -1.20000
AFIX   0
C3    1    0.510202    0.487391    0.895170    11.00000    0.04139    0.05144 =
         0.02522   -0.01119   -0.00382   -0.01314
AFIX  43
H3    2    0.469702    0.456085    0.943146    11.00000   -1.20000
AFIX   0
C8    1    0.990898    0.264420    0.769196    11.00000    0.02504    0.02831 =
         0.02462    0.00179   -0.00665   -0.00483
AFIX  23
H8A   2    1.065475    0.246498    0.800392    11.00000   -1.20000
H8B   2    1.031294    0.269112    0.713950    11.00000   -1.20000
AFIX   0
C28   1    0.950285    0.130518    0.936442    11.00000    0.03748    0.04850 =
         0.02547   -0.00156   -0.00941    0.00398
AFIX  43
H28   2    1.041434    0.118093    0.912347    11.00000   -1.20000
AFIX   0
C15   1    1.103610    0.239531    0.436943    11.00000    0.04200    0.04533 =
         0.04133    0.00967    0.01750   -0.00587
AFIX  43
H15   2    1.139439    0.278868    0.390944    11.00000   -1.20000
AFIX   0
C26   1    0.788861    0.152318    1.052102    11.00000    0.06253    0.04446 =
         0.01835   -0.00256    0.00080    0.00018
AFIX  43
H26   2    0.769104    0.155549    1.106886    11.00000   -1.20000
AFIX   0
C4    1    0.451250    0.587931    0.863981    11.00000    0.03629    0.05121 =
         0.03891   -0.02209   -0.00472    0.00083
AFIX  43
H4    2    0.371621    0.626128    0.891033    11.00000   -1.20000
AFIX   0
C49   1    0.801896   -0.347981    1.064039    11.00000    0.04486    0.06155 =
         0.03751    0.01347   -0.01698   -0.01242
AFIX  43
H49   2    0.830638   -0.387523    1.108576    11.00000   -1.20000
AFIX   0
C27   1    0.921454    0.136104    1.016634    11.00000    0.05760    0.05695 =
         0.02696   -0.00331   -0.01934    0.00480
AFIX  43
H27   2    0.992823    0.128783    1.047004    11.00000   -1.20000
AFIX   0
C7    1    0.915361    0.379320    0.791269    11.00000    0.03236    0.02725 =
         0.02617   -0.00234   -0.00914   -0.00661
AFIX  23
H7A   2    0.877940    0.375385    0.847011    11.00000   -1.20000
H7B   2    0.980352    0.436224    0.783534    11.00000   -1.20000
AFIX   0
C50   1    0.822033   -0.399044    0.993784    11.00000    0.05698    0.03886 =
         0.05203    0.00261   -0.02483   -0.00241
AFIX  43
H50   2    0.865243   -0.473829    0.989757    11.00000   -1.20000
HKLF    4
REM  sk6 in P-1
REM R1 =  0.0414 for   7745 Fo > 4sig(Fo)  and  0.0563 for all   9324 data
REM    505 parameters refined using      0 restraints
END
WGHT      0.0255      2.3200
REM Highest difference peak  1.561,  deepest hole -0.667,  1-sigma level  0.083
Q1    1   0.6446  0.2164  0.6868  11.00000  0.05    0.73
Q2    1   0.6012  0.1826  0.7023  11.00000  0.05    0.61
Q3    1   0.7625  0.1161  0.7432  11.00000  0.05    0.60
Q4    1   0.9061  0.5014  0.8564  11.00000  0.05    0.60
Q5    1   0.4952  0.0773  0.6548  11.00000  0.05    0.56
Q6    1   0.6331  0.1160  0.7420  11.00000  0.05    0.50
Q7    1   0.7991  0.1556  0.6958  11.00000  0.05    0.50
Q8    1   0.8292 -0.5967  0.9733  11.00000  0.05    0.49
Q9    1   0.5206  0.1323  0.7279  11.00000  0.05    0.48
Q10   1   0.6036  0.1734  0.7370  11.00000  0.05    0.47
Q11   1   0.9341  0.2145  0.7670  11.00000  0.05    0.46
Q12   1   0.7452  0.2221  0.6783  11.00000  0.05    0.43
Q13   1   0.5575  0.1031  0.7798  11.00000  0.05    0.41
Q14   1   0.8568  0.2514  0.5714  11.00000  0.05    0.40
Q15   1   0.7046  0.2744  0.5652  11.00000  0.05    0.38
Q16   1   0.6649  0.4594  0.8126  11.00000  0.05    0.38
Q17   1   0.5428  0.1853  0.4311  11.00000  0.05    0.37
Q18   1   1.0002 -0.1183  0.7816  11.00000  0.05    0.37
Q19   1   0.5383  0.0231  0.7727  11.00000  0.05    0.37
Q20   1   0.4147  0.2833  0.7004  11.00000  0.05    0.36
Q21   1   0.4335  0.1704  0.7063  11.00000  0.05    0.36
Q22   1   0.8959  0.1645  0.9080  11.00000  0.05    0.35
Q23   1   1.0246 -0.1944  0.7325  11.00000  0.05    0.35
Q24   1   0.8198  0.2400  0.6443  11.00000  0.05    0.34
Q25   1   0.5981  0.3010  0.5118  11.00000  0.05    0.34
;
data_global
_journal_date_recd_electronic     2011-08-11
_journal_date_accepted     2011-08-18
_journal_name_full     'Acta Crystallographica, Section E'
_journal_year     2011
_journal_volume     67
_journal_issue     10
_journal_page_first     m1327
_journal_page_last     m1327
_journal_paper_category     QM
_journal_coeditor_code     LH5314
_publ_contact_author_name     'Bradley J. Holliday'
_publ_contact_author_address
;
1 University Station, A5300
Department of Chemistry and Biochemistry
University of Texas at Austin
Austin, TX 78712-0165
;
_publ_contact_author_email     'bholliday@cm.utexas.edu'
_publ_contact_author_fax     '512-471-8648'
_publ_contact_author_phone     '512-471-8491'
_publ_section_title
;\
{<i>N</i>,<i>N</i>-Bis[2-(diphenylphosphanyl)ethyl]aniline}(\h^2^-\
dibenzylideneacetone)palladium(0)
;
loop_
    _publ_author_name
    _publ_author_footnote
    _publ_author_address
    'Keskin, Seyma G\"oren' .
;
Department of Chemistry and Biochemistry
The University of Texas at Austin
1 University Station, A5300
Austin, Texas 78712, USA
;
    'Stanley, Julie M.' .
;
Department of Chemistry and Biochemistry
The University of Texas at Austin
1 University Station, A5300
Austin, Texas 78712, USA
;
    'Mej\'ia, Michelle L.' .
;
Department of Chemistry and Biochemistry
The University of Texas at Austin
1 University Station, A5300
Austin, Texas 78712, USA
;
    'Holliday, Bradley J.' .
;
Department of Chemistry and Biochemistry
The University of Texas at Austin
1 University Station, A5300
Austin, Texas 78712, USA
;
