# Supplementary material for: {N,N-Bis[2-(diphenyl­phosphan­yl)eth­yl]­aniline}(η2-dibenzyl­ideneacetone)­palladium(0)
Source: Acta Crystallogr Sect E Struct Rep Online. 2011 Sep 14;67(Pt 10):m1327. doi: 10.1107/S1600536811033800 (PMC3201522; doi:10.1107/S1600536811033800)
Supplement: Supplementary file 2 [file e-67-m1327-Isup2.hkl]

#
# h,k,l, Fc-squared, Fo-squared, sigma(Fo-squared) and status flag
#
data_I
_shelx_title ' sk6 in P-1'
_shelx_refln_list_code          4
_shelx_F_calc_maximum      204.53
_exptl_crystal_F_000       888.00
_reflns_d_resolution_high  0.7699
 
loop_
 _symmetry_equiv_pos_as_xyz
 'x, y, z'
 '-x, -y, -z'
 
_cell_length_a    10.0866
_cell_length_b    11.9742
_cell_length_c    17.4731
_cell_angle_alpha  86.337
_cell_angle_beta   81.267
_cell_angle_gamma  83.153
 
_shelx_F_squared_multiplier     1.000
 
loop_
 _refln_index_h
 _refln_index_k
 _refln_index_l
 _refln_F_squared_calc
 _refln_F_squared_meas
 _refln_F_squared_sigma
 _refln_observed_status
   1   0   0     1615.78     1537.24    182.82 o
   2   0   0     7080.98     6836.76    417.94 o
   3   0   0     2917.13     2889.92     61.23 o
   4   0   0     1679.99     1677.19     47.02 o
   5   0   0     2524.58     2635.47     59.24 o
   6   0   0      631.76      655.45     15.84 o
   7   0   0      767.40      697.67     17.90 o
   8   0   0       11.66       27.84     10.55 o
   9   0   0       15.44        9.03     10.13 o
  10   0   0     1391.13     1428.74     47.54 o
  11   0   0      579.34      598.03     44.83 o
  12   0   0      114.41      107.61     34.91 o
 -12   1   0       12.73      -13.17     29.98 o
 -11   1   0      852.61      870.73     54.93 o
 -10   1   0       93.15      100.61     29.88 o
  -9   1   0       42.18       43.80     16.70 o
  -8   1   0      123.60      125.92     24.61 o
  -7   1   0      243.07      210.13      9.89 o
  -6   1   0     1920.75     1929.74     53.18 o
  -5   1   0     3109.43     3101.85    121.74 o
  -4   1   0     4556.08     4748.50     93.20 o
  -3   1   0     2641.37     2584.38    104.60 o
  -2   1   0      367.38      340.82     11.43 o
  -1   1   0     2294.00     2558.63     70.32 o
   0   1   0     6355.58     5569.92    209.19 o
   1   1   0    17346.77    16557.31    470.31 o
   2   1   0     1344.96     1550.95     29.19 o
   3   1   0     1917.33     1978.06     44.83 o
   4   1   0     2262.21     2304.89    120.42 o
   5   1   0       42.53       37.24      4.86 o
   6   1   0      924.57      797.00     18.95 o
   7   1   0     4536.82     4685.04    149.42 o
   8   1   0      233.53      193.24     12.01 o
   9   1   0      144.55      171.62     15.82 o
  10   1   0      708.57      677.82     24.84 o
  11   1   0      109.70      150.33     25.34 o
  12   1   0      608.88      700.63     49.38 o
 -12   2   0       67.50       53.87     36.11 o
 -11   2   0      395.31      421.58     54.06 o
 -10   2   0      259.32      257.31     27.40 o
  -9   2   0      361.60      363.45     19.00 o
  -8   2   0        0.06       -2.93      9.67 o
  -7   2   0      805.09      775.47     22.77 o
  -6   2   0     2337.21     2306.96     50.78 o
  -5   2   0     1578.57     1667.75     41.92 o
  -4   2   0     8005.93     8159.36    156.28 o
  -3   2   0       25.19       19.20      3.96 o
  -2   2   0     2587.46     2475.69     45.85 o
  -1   2   0    13075.11    12819.71    339.72 o
   0   2   0    11313.30    11216.64    682.07 o
   1   2   0    11338.00    10935.70    300.16 o
   2   2   0     2576.68     2765.74     58.80 o
   3   2   0    14863.05    15622.77    316.66 o
   4   2   0      352.48      366.52      9.26 o
   5   2   0     2445.12     2386.70     55.94 o
   6   2   0     1947.30     1774.63     39.91 o
   7   2   0      268.10      226.50      9.26 o
   8   2   0      339.29      324.21     14.52 o
   9   2   0      735.41      752.93     27.03 o
  10   2   0       91.12       80.88     14.76 o
  11   2   0      881.28     1031.74     42.74 o
  12   2   0       49.69       39.36     26.14 o
 -12   3   0      300.37      336.76     92.73 o
 -11   3   0       28.55       32.45     27.33 o
 -10   3   0      665.68      677.28     37.60 o
  -9   3   0      439.67      379.19     22.26 o
  -8   3   0     1794.50     1766.30     60.15 o
  -7   3   0     2025.28     1960.90     54.46 o
  -6   3   0      117.14      171.43      9.95 o
  -5   3   0    10019.55    10721.24    269.99 o
  -4   3   0       49.27       51.02      3.52 o
  -3   3   0     5003.91     5028.23    105.03 o
  -2   3   0     5669.98     5309.22     91.17 o
  -1   3   0        6.11       15.87      1.86 o
   0   3   0    27816.16    27840.66    566.52 o
   1   3   0      228.71      282.15     15.50 o
   2   3   0     5832.69     6361.75    129.96 o
   3   3   0     3047.37     3150.04     94.05 o
   4   3   0       34.42       34.28      5.27 o
   5   3   0    11715.78    11795.74    308.95 o
   6   3   0     5004.37     5082.25    115.29 o
   7   3   0     1234.31     1234.20     34.12 o
   8   3   0     1006.99      988.41     47.02 o
   9   3   0       10.16      -16.19     25.49 o
  10   3   0     1679.90     1651.14     63.62 o
  11   3   0      300.12      299.19     34.72 o
  12   3   0      957.83     1068.36     60.82 o
 -12   4   0      241.77      363.01     72.07 o
 -11   4   0      369.82      406.02     41.77 o
 -10   4   0      387.83      412.61     55.37 o
  -9   4   0      178.83      218.97     24.24 o
  -8   4   0     2023.53     2020.68     72.95 o
  -7   4   0       23.15       42.63     11.19 o
  -6   4   0     1541.83     1449.82     36.98 o
  -5   4   0      104.24      102.97     18.02 o
  -4   4   0     2296.13     2034.00     40.33 o
  -3   4   0      904.54     1207.54     25.55 o
  -2   4   0       71.30       98.32      3.73 o
  -1   4   0    12470.24    12797.87    476.83 o
   0   4   0    12452.60    12635.60    237.14 o
   1   4   0     9481.57     9850.07    213.63 o
   2   4   0      401.86      392.68     12.31 o
   3   4   0       39.99       28.66      3.96 o
   4   4   0       95.20       76.76      7.47 o
   5   4   0     1379.18     1327.45     28.27 o
   6   4   0      218.31      208.75      8.87 o
   7   4   0      551.76      518.90     18.46 o
   8   4   0      141.70      119.95      9.91 o
   9   4   0     1961.42     1999.43     67.05 o
  10   4   0      582.99      620.89     35.54 o
  11   4   0      786.96      716.62     90.53 o
  12   4   0     1056.73     1125.94     92.29 o
 -11   5   0     1054.05     1200.03     72.55 o
 -10   5   0      225.34      255.16     34.30 o
  -9   5   0     1475.35     1502.61     84.82 o
  -8   5   0       13.99       17.14     16.78 o
  -7   5   0      617.36      593.38     29.01 o
  -6   5   0     2085.37     2050.67     99.76 o
  -5   5   0     1724.47     1645.05     35.65 o
  -4   5   0     3218.87     3245.98     70.14 o
  -3   5   0     3066.63     3386.53     61.78 o
  -2   5   0     5543.43     5550.08     98.77 o
  -1   5   0     4465.27     4611.24     78.75 o
   0   5   0     1496.00     1467.92     50.98 o
   1   5   0     8011.97     7962.48    145.33 o
   2   5   0      521.34      545.78     15.82 o
   3   5   0      294.02      322.49      9.67 o
   4   5   0     4800.58     5074.57    122.17 o
   5   5   0      454.35      401.40     14.50 o
   6   5   0     5342.31     5439.72    121.85 o
   7   5   0       86.98       99.57      9.67 o
   8   5   0     4338.46     4579.32    163.59 o
   9   5   0      644.85      618.03     25.68 o
  10   5   0      149.32      178.22     20.48 o
  11   5   0      667.13      711.49     86.14 o
 -11   6   0        2.74      -87.02     52.74 o
 -10   6   0     1716.75     1847.73     91.04 o
  -9   6   0        0.19       -0.98     23.73 o
  -8   6   0      845.77      852.71     40.27 o
  -7   6   0     1480.72     1411.49     87.02 o
  -6   6   0      462.72      430.80     16.68 o
  -5   6   0     2943.68     2927.39     91.85 o
  -4   6   0        3.29       14.06      5.59 o
  -3   6   0      811.32      732.76     15.77 o
  -2   6   0      881.20      881.93     21.97 o
  -1   6   0     1296.21     1295.38     22.68 o
   0   6   0     1515.77     1254.01     24.92 o
   1   6   0     4110.24     4209.85     81.02 o
   2   6   0     2383.81     2249.45     44.80 o
   3   6   0      892.10      866.75     19.17 o
   4   6   0       29.26        9.26      7.03 o
   5   6   0     4908.88     4890.12    103.82 o
   6   6   0     1922.65     1878.83     41.16 o
   7   6   0     2327.24     2332.43     58.01 o
   8   6   0     2067.66     2109.31     69.84 o
   9   6   0      377.43      398.42     21.27 o
  10   6   0      555.28      659.88     31.67 o
  11   6   0       89.52       87.90     25.49 o
  12   6   0      607.95      628.45     80.86 o
 -10   7   0       82.54      114.26     52.74 o
  -9   7   0     1169.40     1222.24     71.08 o
  -8   7   0      673.00      623.97     36.53 o
  -7   7   0       14.48       14.83     12.89 o
  -6   7   0     2732.30     2722.49     68.36 o
  -5   7   0       78.69       69.23      8.37 o
  -4   7   0     1116.23     1082.91     24.24 o
  -3   7   0      873.21      899.53     19.24 o
  -2   7   0      105.44      101.42      8.79 o
  -1   7   0      473.29      462.82      9.89 o
   0   7   0     4835.55     5027.66    149.42 o
   1   7   0     4409.23     4650.53    124.37 o
   2   7   0     4051.98     4255.70     84.17 o
   3   7   0       71.77       81.44      7.13 o
   4   7   0     1968.34     1915.40     49.22 o
   5   7   0     1155.35     1046.74     58.01 o
   6   7   0      345.55      342.60     12.21 o
   7   7   0     2056.81     2199.43    113.38 o
   8   7   0      548.73      470.46     20.22 o
   9   7   0      100.52      107.23     18.46 o
  10   7   0        3.01       17.19     23.25 o
  11   7   0      612.11      689.10     65.04 o
  12   7   0      146.38      214.46     63.28 o
 -10   8   0      306.03      316.42     40.43 o
  -9   8   0      294.57      359.81     47.02 o
  -8   8   0       70.36      122.50     20.66 o
  -7   8   0       36.59       72.95     17.58 o
  -6   8   0      178.23      192.32     13.35 o
  -5   8   0       13.83        4.98      8.24 o
  -4   8   0      591.89      549.38     26.37 o
  -3   8   0        0.04        1.17      7.08 o
  -2   8   0     1463.37     1486.39     37.93 o
  -1   8   0     4102.34     4135.17    177.55 o
   0   8   0       23.57       31.94      5.26 o
   1   8   0    10472.17    11339.04    240.53 o
   2   8   0      648.24      637.04     16.88 o
   3   8   0     3490.46     3478.64    113.82 o
   4   8   0     1572.00     1510.65     72.95 o
   5   8   0      394.47      374.07     32.08 o
   6   8   0      804.46      823.59     33.84 o
   7   8   0      382.80      385.07     16.73 o
   8   8   0     1129.51     1125.06     42.19 o
   9   8   0       36.33       41.31     17.58 o
  10   8   0       15.98       47.46     28.13 o
  11   8   0      869.13      979.15     65.92 o
  -9   9   0       25.32       70.32     29.88 o
  -8   9   0      300.12      321.41     27.09 o
  -7   9   0       98.88      169.53     16.88 o
  -6   9   0       81.04       42.78     31.20 o
  -5   9   0     1598.46     1639.28     45.03 o
  -4   9   0      912.51      848.07     25.76 o
  -3   9   0     2261.68     2185.76     53.55 o
  -2   9   0     1692.20     1649.78     43.03 o
  -1   9   0      255.62      243.53      9.91 o
   0   9   0     3425.60     3354.02    147.66 o
   1   9   0      334.49      320.98     32.08 o
   2   9   0     1696.09     1719.12     41.01 o
   3   9   0      315.25      345.21     12.66 o
   4   9   0       33.61       21.58      9.26 o
   5   9   0      829.72      825.35     29.39 o
   6   9   0      483.42      432.78     22.23 o
   7   9   0      854.80      914.11     40.43 o
   8   9   0      462.10      439.48     25.49 o
   9   9   0       11.90       -3.52     35.16 o
  10   9   0      238.16      271.60     36.92 o
  11   9   0      330.86      349.82     43.95 o
  -8  10   0       70.45       87.90     31.64 o
  -7  10   0        7.92       20.97     18.02 o
  -6  10   0      299.75      328.71     30.32 o
  -5  10   0      366.90      377.97     31.64 o
  -4  10   0      601.50      598.84     23.15 o
  -3  10   0     1486.46     1461.10     37.79 o
  -2  10   0       35.82       22.14      8.47 o
  -1  10   0     2138.89     2130.68     64.41 o
   0  10   0     4779.50     4908.67    109.88 o
   1  10   0     1880.24     1883.44     43.12 o
   2  10   0     2099.67     2180.42     52.35 o
   3  10   0      453.67      483.42     17.90 o
   4  10   0      665.19      697.23     25.76 o
   5  10   0      202.56      202.00     33.84 o
   6  10   0      531.56      502.60     39.11 o
   7  10   0      493.41      475.51     29.88 o
   9  10   0      185.74      202.16     43.95 o
  10  10   0      294.11      333.12     65.04 o
  -7  11   0      172.05      227.73     46.58 o
  -6  11   0      396.75      392.27     27.16 o
  -5  11   0       80.29       91.08     21.53 o
  -4  11   0      508.93      614.79     42.19 o
  -3  11   0       69.55       43.25     12.24 o
  -2  11   0      778.88      801.88     28.89 o
  -1  11   0      740.42      711.36     27.78 o
   0  11   0      248.67      233.91     19.34 o
   1  11   0     2142.04     2066.28     49.53 o
   2  11   0      225.48      220.93     29.88 o
   3  11   0     1662.30     1733.98     59.70 o
   4  11   0        6.15       23.84     22.41 o
   5  11   0        0.78        4.39     14.58 o
   6  11   0      977.44      972.12     51.86 o
   7  11   0       64.52       63.28     32.52 o
   8  11   0      167.30      196.89     44.83 o
   9  11   0      104.37      156.45     53.62 o
  10  11   0        1.37        6.15     55.37 o
  -7  12   0      101.09       34.28     48.34 o
  -6  12   0       71.26       -7.91     39.55 o
  -5  12   0      559.04      610.12     35.25 o
  -4  12   0       92.15       97.39     21.09 o
  -3  12   0      906.47      915.11     36.35 o
  -2  12   0      722.36      669.82     26.39 o
  -1  12   0      150.05      147.38     14.13 o
   0  12   0     2952.07     2836.99    172.71 o
   1  12   0      822.58      743.99     48.78 o
   2  12   0     1369.74     1366.60     55.29 o
   3  12   0      228.85      213.59     25.49 o
   4  12   0        8.04        7.91     16.70 o
   5  12   0      186.85      167.88     25.49 o
   6  12   0      454.78      524.73     49.22 o
   7  12   0       63.79       90.53     43.95 o
   8  12   0      111.13       80.86     50.10 o
   9  12   0        6.14       14.94     53.62 o
  -5  13   0      894.97      955.42     94.93 o
  -4  13   0      713.93      721.62     52.74 o
  -3  13   0      562.53      570.44     48.34 o
  -2  13   0      138.81       88.77     23.73 o
  -1  13   0      101.62      130.96     32.52 o
   0  13   0      226.08      183.70     35.16 o
   1  13   0      248.83      330.49     39.55 o
   2  13   0      282.31      272.48     40.43 o
   3  13   0      610.27      573.96     43.95 o
   4  13   0       65.48       61.53     29.88 o
   5  13   0      605.61      746.23     74.71 o
   6  13   0      173.25      235.56     41.31 o
   7  13   0     1049.01      944.87     87.90 o
   8  13   0       54.11       91.41     53.62 o
  -3  14   0      102.00      108.11     51.86 o
  -2  14   0      172.37      154.70     33.40 o
  -1  14   0       63.43       83.50     31.64 o
   0  14   0       41.62        0.00     36.04 o
   1  14   0      258.97      282.14     43.07 o
   2  14   0        6.98      -21.09     29.88 o
   3  14   0      247.95      275.11     49.22 o
   4  14   0      248.51      207.43     37.79 o
   5  14   0        5.20       66.80     39.55 o
   6  14   0      503.66      704.92     79.11 o
  -6 -14   1      105.93      117.78     52.74 o
  -5 -14   1      455.99      639.88     81.74 o
  -4 -14   1      291.55      315.54     47.46 o
  -3 -14   1        3.94       39.55     37.79 o
  -2 -14   1      577.90      570.44     55.37 o
  -1 -14   1       38.17       13.18     29.01 o
   0 -14   1      241.05      220.62     47.46 o
   1 -14   1        2.80      -47.46     29.88 o
   2 -14   1       34.94      123.05     31.64 o
   3 -14   1      299.03      221.50     48.34 o
   4 -14   1      243.81      291.81     53.62 o
  -8 -13   1      669.79      856.10    101.96 o
  -7 -13   1       71.77      148.54     55.37 o
  -6 -13   1     1190.06     1241.08     99.32 o
  -5 -13   1      158.82      190.73     43.07 o
  -4 -13   1      107.67       48.34     33.40 o
  -3 -13   1        0.88        8.79     32.52 o
  -2 -13   1        8.14      -12.31     23.73 o
  -1 -13   1      228.65      247.86     36.04 o
   0 -13   1       67.42       94.93     33.40 o
   1 -13   1       36.36       35.16     33.40 o
   2 -13   1       43.77       18.46     29.01 o
   3 -13   1      835.32      864.01     52.74 o
   4 -13   1      258.94      301.48     37.79 o
   5 -13   1      478.98      457.93     71.20 o
  -9 -12   1      203.34      194.25     60.65 o
  -7 -12   1      242.02      217.98     44.83 o
  -6 -12   1      283.26      276.87     46.58 o
  -5 -12   1       70.94       44.83     23.73 o
  -4 -12   1      254.70      247.86     27.25 o
  -3 -12   1      409.76      405.20     33.40 o
  -2 -12   1      223.41      107.18     23.23 o
  -1 -12   1      355.74      314.99     37.36 o
   0 -12   1       44.91       28.52     10.98 o
   1 -12   1      220.86      194.17     20.22 o
   2 -12   1      908.75      893.26     45.30 o
   3 -12   1       42.64       15.17     17.02 o
   4 -12   1     1096.15     1103.34     58.28 o
   5 -12   1        5.10       52.97     26.37 o
   6 -12   1      324.60      443.87     57.13 o
   7 -12   1        7.43       11.43     52.74 o
  -9 -11   1       48.44        8.79     51.86 o
  -8 -11   1      201.31      191.61     44.83 o
  -7 -11   1      777.42      812.15     42.19 o
  -6 -11   1        2.95       35.16     25.49 o
  -5 -11   1      257.79      235.78     20.58 o
  -4 -11   1       60.39       76.68     16.68 o
  -3 -11   1       10.11      -10.40     13.18 o
  -2 -11   1     1833.01     1854.81     52.55 o
  -1 -11   1        1.05       11.16      7.45 o
   0 -11   1      250.97      246.18     13.73 o
   1 -11   1     1162.01     1098.99     34.63 o
   2 -11   1      238.38      150.57     16.89 o
   3 -11   1      654.76      702.21     35.67 o
   4 -11   1      102.81      127.89     15.21 o
   5 -11   1     1224.55     1225.31     43.17 o
   6 -11   1      185.94      200.79     24.17 o
   7 -11   1       54.04       25.25     27.01 o
 -10 -10   1      111.41      125.69     43.07 o
  -9 -10   1       62.85      106.35     47.46 o
  -8 -10   1      478.97      508.91     54.50 o
  -7 -10   1      181.93      218.86     26.37 o
  -6 -10   1     1080.84     1159.84     56.25 o
  -5 -10   1      893.73      802.07     33.00 o
  -4 -10   1       19.11        3.10     11.37 o
  -3 -10   1      483.79      500.85     28.13 o
  -2 -10   1     1334.17     1342.14     37.38 o
  -1 -10   1     1588.19     1547.36     63.28 o
   0 -10   1      960.64      966.27     31.64 o
   1 -10   1      564.61      520.50     17.10 o
   2 -10   1      192.66      187.43     16.70 o
   3 -10   1      435.02      454.39     18.76 o
   4 -10   1      596.83      584.35     22.27 o
   5 -10   1     1337.18     1400.06     41.55 o
   6 -10   1      620.52      634.10     27.78 o
   7 -10   1      133.13      168.66     19.00 o
   8 -10   1       99.13      202.16     43.07 o
 -11  -9   1      192.67      327.85     47.46 o
 -10  -9   1      144.59      140.63     35.16 o
  -9  -9   1      337.44      298.84     34.28 o
  -8  -9   1      341.48      355.98     29.88 o
  -7  -9   1      127.45      136.24     31.64 o
  -6  -9   1      953.74      910.07     36.35 o
  -5  -9   1        2.96        5.42     10.38 o
  -4  -9   1      124.24      119.07     12.11 o
  -3  -9   1      513.32      502.57     16.25 o
  -2  -9   1      304.23      341.52     12.66 o
  -1  -9   1     3394.59     3527.21    142.39 o
   0  -9   1     1234.93     1250.03     28.06 o
   1  -9   1      980.42      983.25     24.84 o
   2  -9   1     2718.83     2539.87     65.64 o
   3  -9   1      290.42      246.51     56.69 o
   4  -9   1     2032.45     1883.74     46.88 o
   5  -9   1      189.66      167.93     12.88 o
   6  -9   1     1087.04     1115.27     34.84 o
   7  -9   1       52.69       29.94     15.77 o
   8  -9   1       45.77       12.85     21.02 o
   9  -9   1      182.33      333.12     54.50 o
 -11  -8   1        7.49      -64.16     34.28 o
 -10  -8   1      800.82      824.46     53.62 o
  -9  -8   1        0.90        0.00     16.70 o
  -8  -8   1      235.00      232.04     20.22 o
  -7  -8   1      620.13      649.55     27.25 o
  -6  -8   1        3.63       -0.33     11.98 o
  -5  -8   1     1231.11     1245.42     37.17 o
  -4  -8   1      638.08      640.94     39.55 o
  -3  -8   1      264.64      301.63     18.46 o
  -2  -8   1     5267.74     5746.05    138.00 o
  -1  -8   1      179.53      193.96      9.62 o
   0  -8   1     4802.52     5022.60    112.08 o
   1  -8   1      497.36      440.07     12.66 o
   2  -8   1       11.27       -2.34      6.29 o
   3  -8   1     1804.00     1766.07     45.34 o
   4  -8   1       90.27       76.92     15.82 o
   5  -8   1      256.31      285.65     14.36 o
   6  -8   1      157.54      190.09     17.14 o
   7  -8   1      131.30      150.68     18.15 o
   8  -8   1       73.40      116.04     19.00 o
   9  -8   1      185.84      288.00     29.45 o
  10  -8   1      212.58      186.34     59.77 o
 -12  -7   1      287.48      252.26     50.10 o
 -11  -7   1      103.48      141.51     27.25 o
 -10  -7   1      303.66      355.35     82.18 o
  -9  -7   1      137.88      130.92     24.61 o
  -8  -7   1      103.84      136.94     14.58 o
  -7  -7   1     2453.45     2585.97     67.29 o
  -6  -7   1      988.07      980.66     27.93 o
  -5  -7   1     1097.84     1027.12     30.15 o
  -4  -7   1      235.64      238.99     11.49 o
  -3  -7   1     5775.15     6148.61    153.95 o
  -2  -7   1     3649.27     3749.37    208.75 o
  -1  -7   1     5781.66     5803.82    165.68 o
   0  -7   1     2267.85     2348.37     62.85 o
   1  -7   1      322.57      299.05     10.11 o
   2  -7   1     1869.75     1900.74     53.62 o
   3  -7   1        0.74        2.34      8.79 o
   4  -7   1      516.58      501.45     13.67 o
   5  -7   1      986.10      964.78     23.00 o
   6  -7   1      223.37      201.01     21.53 o
   7  -7   1      148.13      173.90     13.73 o
   8  -7   1       61.91       97.59     21.75 o
   9  -7   1        0.48       -4.36     25.05 o
  10  -7   1      702.61      796.96     64.37 o
 -11  -6   1      135.23      115.14     40.43 o
 -10  -6   1      558.82      524.23     33.40 o
  -9  -6   1       51.82       64.29     17.06 o
  -8  -6   1      479.40      512.75     23.01 o
  -7  -6   1        3.69       -6.99      7.13 o
  -6  -6   1     4795.26     4645.03     95.22 o
  -5  -6   1      794.48      793.14     19.16 o
  -4  -6   1     5653.78     5648.15    257.09 o
  -3  -6   1     3332.18     3615.17     80.63 o
  -2  -6   1     2990.92     3182.67    245.67 o
  -1  -6   1      738.46      623.21     15.22 o
   0  -6   1     7159.35     8401.21    189.56 o
   1  -6   1      291.26      243.28     13.62 o
   2  -6   1      520.81      491.24     12.41 o
   3  -6   1      699.17      728.06     17.10 o
   4  -6   1     1457.48     1356.93     29.19 o
   5  -6   1       88.76       96.62      7.75 o
   6  -6   1     3840.24     3800.84    109.87 o
   7  -6   1      658.40      637.54     26.75 o
   8  -6   1      156.57      165.94     21.44 o
   9  -6   1     1728.34     1680.08     82.20 o
  10  -6   1      499.11      517.43     48.34 o
  11  -6   1     1258.13     1423.90    101.08 o
 -12  -5   1      425.81      502.76     60.65 o
 -11  -5   1      333.51      257.93     32.63 o
 -10  -5   1      758.69      728.00     32.98 o
  -9  -5   1     1404.65     1271.86     47.14 o
  -8  -5   1      166.77      113.25     18.02 o
  -7  -5   1     3252.83     3340.40    131.40 o
  -6  -5   1      623.76      601.64     17.40 o
  -5  -5   1     5132.68     5021.80    102.75 o
  -4  -5   1       43.53       13.57      4.86 o
  -3  -5   1     1128.48     1172.68     41.75 o
  -2  -5   1     7277.64     7807.21    151.29 o
  -1  -5   1      137.01      161.90      9.23 o
   0  -5   1     4335.48     4132.71     87.90 o
   1  -5   1      570.28      529.67     18.02 o
   2  -5   1      323.81      359.43      7.97 o
   3  -5   1     1052.69      938.48     20.06 o
   4  -5   1     1095.74      904.30     20.13 o
   5  -5   1      683.11      671.57     20.26 o
   6  -5   1      522.61      492.71     15.84 o
   7  -5   1      430.38      407.45     20.48 o
   8  -5   1       85.35       83.84     18.37 o
   9  -5   1      897.53     1012.41     45.54 o
  10  -5   1      757.27      801.69    127.01 o
  11  -5   1      578.10      687.82     56.19 o
 -12  -4   1      336.19      433.86     66.36 o
 -11  -4   1      674.34      663.97     43.03 o
 -10  -4   1     1073.09     1178.37     42.55 o
  -9  -4   1      153.97      141.76     14.88 o
  -8  -4   1      526.40      523.72     22.77 o
  -7  -4   1     2692.80     2785.52     67.83 o
  -6  -4   1      185.16      177.13     14.06 o
  -5  -4   1     1527.09     1336.64     31.00 o
  -4  -4   1        0.49        0.59      4.63 o
  -3  -4   1      821.11      857.01     17.70 o
  -2  -4   1     2404.09     2494.34    150.30 o
  -1  -4   1    12012.96    12789.20    389.82 o
   0  -4   1     3118.03     2922.48     86.14 o
   1  -4   1       97.41       99.47      3.73 o
   2  -4   1     2617.77     2695.88     49.20 o
   3  -4   1     3980.15     3728.43    176.67 o
   4  -4   1      425.45      408.47     11.04 o
   5  -4   1     3171.19     2982.23     82.62 o
   6  -4   1       56.83       55.67      7.97 o
   7  -4   1     2426.44     2262.05     71.83 o
   8  -4   1      272.71      266.29     21.38 o
   9  -4   1      419.98      431.85     32.59 o
  10  -4   1     1211.15     1267.10     66.66 o
  11  -4   1       98.81      141.14     34.03 o
  12  -4   1      674.90      704.04     72.07 o
 -12  -3   1      201.63      189.22     31.34 o
 -11  -3   1     1328.21     1377.62     63.97 o
 -10  -3   1       32.70       -4.83     22.41 o
  -9  -3   1     1067.55     1053.26     39.11 o
  -8  -3   1     1159.72     1149.84     44.83 o
  -7  -3   1      657.02      542.11     19.15 o
  -6  -3   1     2314.82     2182.95     48.75 o
  -5  -3   1    10978.25    11878.55    573.96 o
  -4  -3   1     3193.90     3475.63     83.50 o
  -3  -3   1      322.73      356.60      9.00 o
  -2  -3   1     4356.89     4548.48     90.86 o
  -1  -3   1    10126.19     9719.22    808.64 o
   0  -3   1     1296.93     1317.10     67.24 o
   1  -3   1     1017.53      900.69     17.23 o
   2  -3   1     1123.20     1117.73     38.67 o
   3  -3   1      175.25      233.29      7.80 o
   4  -3   1     1018.84      790.43     18.05 o
   5  -3   1        2.12       72.64      8.24 o
   6  -3   1     5944.68     5742.72    145.86 o
   7  -3   1      417.60      413.58     17.99 o
   8  -3   1      333.73      305.11     18.61 o
   9  -3   1     1025.28      981.17     51.42 o
  10  -3   1        6.52       19.57     24.17 o
  11  -3   1     1170.49     1347.86     66.09 o
  12  -3   1       76.69      148.24     35.69 o
 -12  -2   1     1091.00     1200.14     76.04 o
 -11  -2   1       67.86       59.61     23.65 o
 -10  -2   1     1508.76     1588.21     53.43 o
  -9  -2   1      317.15      298.42     17.27 o
  -8  -2   1      153.54      132.37     26.37 o
  -7  -2   1     3858.97     3863.61     90.69 o
  -6  -2   1      466.18      441.99     12.66 o
  -5  -2   1     8089.82     8464.85    197.94 o
  -4  -2   1     9033.30     9231.29    345.43 o
  -3  -2   1     3401.09     3722.04    109.87 o
  -2  -2   1     8984.85     8966.65    226.33 o
  -1  -2   1      557.53      575.18     12.46 o
   0  -2   1      886.61      949.25     61.09 o
   1  -2   1        2.78        8.35      3.11 o
   2  -2   1      203.47      230.50      7.03 o
   3  -2   1     5717.94     5488.95    177.99 o
   4  -2   1     3114.23     3106.69     56.99 o
   5  -2   1     9677.27    10369.97    232.62 o
   6  -2   1     6899.89     7180.85    172.99 o
   7  -2   1     2194.51     1997.29    101.08 o
   8  -2   1      202.27      222.29     40.43 o
   9  -2   1       64.38       83.79     13.62 o
  10  -2   1      436.38      413.22     29.35 o
  11  -2   1       85.23      185.72     54.06 o
  12  -2   1      471.84      457.13     45.79 o
 -12  -1   1      185.44      307.47     39.99 o
 -11  -1   1      388.66      420.79     36.92 o
 -10  -1   1      857.46      874.11     31.64 o
  -9  -1   1      637.88      532.10     20.81 o
  -8  -1   1      947.88      914.15     26.73 o
  -7  -1   1     1344.14     1318.43     27.61 o
  -6  -1   1     4285.73     4340.11    129.65 o
  -5  -1   1     2155.91     2131.88     57.57 o
  -4  -1   1      321.71      340.15      9.08 o
  -3  -1   1      367.38      425.26     10.13 o
  -2  -1   1     1183.18     1330.92     36.04 o
  -1  -1   1      535.34      494.25     21.97 o
   1  -1   1      667.58      671.52     21.97 o
   2  -1   1     4343.61     4141.40    137.12 o
   3  -1   1     6304.15     6512.48    118.97 o
   4  -1   1     1345.83     1329.75     25.28 o
   5  -1   1     4418.41     4559.64    106.81 o
   6  -1   1      446.93      430.61     12.11 o
   7  -1   1     1178.93     1008.01     32.08 o
   8  -1   1       61.94       50.58     10.22 o
   9  -1   1      247.15      242.13     18.09 o
  10  -1   1     1482.88     1501.04     59.06 o
  11  -1   1       71.69      129.48     23.92 o
  12  -1   1      106.88      147.12     33.16 o
 -12   0   1      513.95      648.92     45.06 o
 -11   0   1     1371.16     1371.02    147.66 o
 -10   0   1      141.17      121.32     15.84 o
  -9   0   1     1558.74     1546.57     49.63 o
  -8   0   1        2.58       22.34      8.87 o
  -7   0   1      182.92      156.78     13.18 o
  -6   0   1     2222.15     2189.38     72.95 o
  -5   0   1      553.33      668.55     17.06 o
  -4   0   1     5385.81     5153.64    146.35 o
  -3   0   1       24.25       12.90      3.58 o
  -2   0   1     2998.50     3264.05    100.20 o
   1   0   1    16412.64    14844.09    805.56 o
   2   0   1       34.23       44.51      6.59 o
   3   0   1      145.81      131.20      7.47 o
   4   0   1     7027.62     7202.44    231.16 o
   5   0   1       38.22       41.82      4.00 o
   6   0   1     3401.26     3294.96     72.16 o
   7   0   1       53.95       44.70      6.50 o
   8   0   1     1098.11     1067.81     31.24 o
   9   0   1      317.06      320.98     14.77 o
  10   0   1        5.62        4.06     13.98 o
  11   0   1      780.84      886.95     52.74 o
  12   0   1       29.44       51.92     32.10 o
 -12   1   1      386.66      476.02     52.74 o
 -11   1   1        0.42        6.43     53.62 o
 -10   1   1      631.00      577.63     58.45 o
  -9   1   1      147.30      151.28     15.38 o
  -8   1   1      159.47      129.86     11.19 o
  -7   1   1     1718.74     1701.37     42.30 o
  -6   1   1     1924.05     1986.60     43.07 o
  -5   1   1      293.34      224.87      9.23 o
  -4   1   1     2632.48     2636.76     71.63 o
  -3   1   1     2644.93     2689.79    109.43 o
  -2   1   1    41831.36    44342.18   2548.08 o
  -1   1   1    11796.30    10906.58    883.79 o
   1   1   1     2985.23     3285.53    105.47 o
   2   1   1      162.18      144.73      3.38 o
   3   1   1    10924.30    10604.73    204.75 o
   4   1   1      295.86      307.69      7.75 o
   5   1   1     9684.42    10134.66    214.00 o
   6   1   1      399.45      321.76      9.08 o
   7   1   1      654.04      628.94     17.64 o
   8   1   1      311.10      340.88     13.50 o
   9   1   1      444.53      419.83     18.65 o
  10   1   1      295.10      264.47     17.99 o
  11   1   1     1328.46     1486.29     61.86 o
  12   1   1       45.72       31.25     65.04 o
 -12   2   1       36.27       80.38     48.78 o
 -11   2   1      263.68      304.18     34.72 o
 -10   2   1      214.44      219.25     28.50 o
  -9   2   1       15.20       32.17     11.61 o
  -8   2   1        4.28       -8.73     29.01 o
  -7   2   1      429.45      350.20     12.11 o
  -6   2   1     3119.42     3304.15     67.71 o
  -5   2   1     7483.67     7695.08    214.03 o
  -4   2   1       12.53        0.68      3.21 o
  -3   2   1     5158.18     5119.46    107.50 o
  -2   2   1     1998.21     1876.50     34.46 o
  -1   2   1    16257.29    16254.52    831.49 o
   0   2   1     6016.50     6438.07    118.39 o
   1   2   1       23.97       55.13      5.71 o
   2   2   1    28297.78    29649.92    850.39 o
   3   2   1     2530.26     2800.56     54.43 o
   4   2   1      942.02      877.13     17.37 o
   5   2   1     8627.60     9206.41    202.83 o
   6   2   1      245.42      235.60      7.75 o
   7   2   1      554.93      529.85     15.22 o
   8   2   1       37.36       39.76     10.11 o
   9   2   1        2.37        3.28     10.13 o
  10   2   1     1629.70     1606.90     51.25 o
  11   2   1        0.03       35.59     29.88 o
  12   2   1      477.99      536.49     44.41 o
 -12   3   1      130.79      152.06     48.34 o
 -11   3   1      236.46      267.40     35.98 o
 -10   3   1       39.60       55.37     23.15 o
  -9   3   1      105.14      103.07     11.54 o
  -8   3   1      658.77      622.38     27.28 o
  -7   3   1       13.59       11.56      6.99 o
  -6   3   1     9510.34    10169.36    274.01 o
  -5   3   1      204.24      175.55     10.11 o
  -4   3   1     7120.38     7147.91    159.79 o
  -3   3   1       32.92       77.04      8.79 o
  -2   3   1      242.14      258.76      9.50 o
  -1   3   1     9550.55     9570.96    177.99 o
   0   3   1      465.54      839.01     23.52 o
   1   3   1    33520.37    36464.48   1620.79 o
   2   3   1     1364.14     1351.26     27.45 o
   3   3   1     8693.79     8805.04    165.79 o
   4   3   1     8591.03     8967.05    174.33 o
   5   3   1      880.38     1008.58     28.27 o
   6   3   1     1594.27     1489.21     67.68 o
   7   3   1      330.36      278.56     10.11 o
   8   3   1       50.91       48.54     12.74 o
   9   3   1      215.67      231.11     39.99 o
  10   3   1      326.16      385.70     24.40 o
  11   3   1     1490.72     1500.04     76.03 o
  12   3   1      569.36      576.27     65.92 o
 -11   4   1       22.97       88.27     33.13 o
 -10   4   1      261.12      289.67     33.36 o
  -9   4   1      268.60      316.22     61.53 o
  -8   4   1       23.46        9.89     15.38 o
  -7   4   1      246.28      243.96     10.83 o
  -6   4   1     2189.86     2142.13     60.65 o
  -5   4   1     5760.90     5699.04    218.42 o
  -4   4   1     2529.48     2392.60     56.69 o
  -3   4   1      824.43      796.25     15.43 o
  -2   4   1     5397.91     5623.53    151.62 o
  -1   4   1     3940.08     4252.09     76.47 o
   0   4   1    19070.62    20020.29    355.54 o
   1   4   1      889.90      850.92     21.97 o
   2   4   1     6094.95     6633.21    165.24 o
   3   4   1      580.44      580.63     14.30 o
   4   4   1     4166.73     4426.13     92.06 o
   5   4   1      333.38      279.34     15.38 o
   6   4   1     1901.65     1779.41     39.80 o
   7   4   1       75.59       48.79      6.22 o
   8   4   1     2152.62     2308.13     70.27 o
   9   4   1      678.25      654.76     23.63 o
  10   4   1      736.84      671.60     33.84 o
  11   4   1     2118.19     2271.59    107.23 o
  12   4   1       41.55       78.23     50.10 o
 -11   5   1       11.44       43.07     43.95 o
 -10   5   1      959.90     1065.91     69.00 o
  -9   5   1      100.09       57.03     23.25 o
  -8   5   1      376.72      375.76     25.46 o
  -7   5   1      519.00      480.87     24.62 o
  -6   5   1        3.04        8.76      8.87 o
  -5   5   1     4703.60     4508.06     97.23 o
  -4   5   1     2095.96     2174.46     80.86 o
  -3   5   1     3833.51     3859.37     63.84 o
  -2   5   1      633.38      618.98     12.01 o
  -1   5   1     4165.87     4185.87     94.93 o
   0   5   1      201.05      156.45      4.22 o
   1   5   1      776.06      832.42     21.53 o
   2   5   1      150.40      165.93      6.75 o
   3   5   1      279.77      355.86     18.46 o
   4   5   1      189.51      171.51      6.65 o
   5   5   1     4133.63     4065.32     94.46 o
   6   5   1      353.80      358.44     10.86 o
   7   5   1      265.03      268.31     12.10 o
   8   5   1      209.40      201.00     19.78 o
   9   5   1     1101.91     1007.04     54.06 o
  10   5   1     1265.21     1320.72     86.58 o
  11   5   1      231.94      259.25     30.44 o
  12   5   1      669.40      740.96     79.11 o
 -11   6   1      368.23      474.63     66.80 o
 -10   6   1        0.97      -19.97     30.76 o
  -9   6   1      705.86      755.78     58.01 o
  -8   6   1      210.05      274.83     35.60 o
  -7   6   1      112.09      104.18     16.75 o
  -6   6   1     5200.97     5133.20    151.86 o
  -5   6   1       85.34       81.16      7.75 o
  -4   6   1     3134.49     3094.20    125.25 o
  -3   6   1      778.69      792.16     14.30 o
  -2   6   1      994.67     1012.38     17.74 o
  -1   6   1     7566.54     8086.36    275.11 o
   0   6   1      293.69      350.00      9.32 o
   1   6   1      483.85      431.20      9.94 o
   2   6   1       23.88       38.39      8.35 o
   3   6   1     1025.52     1104.46     28.72 o
   4   6   1     5218.21     5305.07    108.55 o
   5   6   1      493.07      413.92     13.44 o
   6   6   1     4098.61     4056.35    111.63 o
   7   6   1     2073.16     2218.52     54.95 o
   8   6   1      391.53      420.17     34.28 o
   9   6   1     3541.95     3782.21    121.11 o
  10   6   1      192.03      209.19     21.33 o
  11   6   1      643.26      858.74     69.44 o
  12   6   1      515.81      419.26     72.07 o
 -10   7   1      751.68      826.22     73.83 o
  -9   7   1      581.46      594.91     42.67 o
  -8   7   1       37.93       62.10     29.01 o
  -7   7   1      673.99      694.08     29.26 o
  -6   7   1      318.45      314.23     19.78 o
  -5   7   1     4459.48     4428.46    129.65 o
  -4   7   1       27.64       25.31      7.15 o
  -3   7   1      364.48      338.05      8.87 o
  -2   7   1      174.15      166.64      6.50 o
  -1   7   1     1108.72     1058.14     32.08 o
   0   7   1      614.06      604.06     13.05 o
   1   7   1     3476.47     3534.50     66.17 o
   2   7   1       84.65       77.45      5.69 o
   3   7   1      869.45      830.02     22.27 o
   4   7   1     1918.26     1771.58     41.39 o
   5   7   1     1245.72     1183.98     29.01 o
   6   7   1     1550.19     1486.80     33.82 o
   7   7   1     1054.93     1051.10     30.03 o
   8   7   1      557.45      603.84     28.13 o
   9   7   1        4.93       14.00     12.73 o
  10   7   1      254.69      284.51     26.90 o
  11   7   1      587.87      566.92     66.80 o
  12   7   1      474.29      370.04     66.80 o
 -10   8   1     1040.78     1038.04     74.71 o
  -9   8   1       99.39       88.08     23.74 o
  -8   8   1      294.20      286.67     24.42 o
  -7   8   1      113.80      120.80     16.25 o
  -6   8   1      143.07      125.07     12.38 o
  -5   8   1      911.31      893.93     23.30 o
  -4   8   1       30.76       27.19     11.43 o
  -3   8   1       47.02       29.10      6.33 o
  -2   8   1      229.49      231.29      8.37 o
  -1   8   1       96.35       81.38     10.55 o
   0   8   1     2964.66     2933.39     62.14 o
   1   8   1     1060.37     1089.30     22.97 o
   2   8   1     2931.90     3086.01     64.82 o
   3   8   1      443.36      410.34     13.18 o
   4   8   1      426.10      419.83     13.48 o
   5   8   1     3480.81     3585.24     79.21 o
   6   8   1       11.80       -2.01     17.58 o
   7   8   1     1875.97     2048.96     50.43 o
   8   8   1      125.91      128.33     15.82 o
   9   8   1      392.10      384.98     28.13 o
  10   8   1      168.07      233.80     31.64 o
  11   8   1        3.20       -9.67     58.01 o
  -9   9   1      734.31      828.85     62.41 o
  -8   9   1        0.46       40.56     31.06 o
  -7   9   1       22.91       43.04     16.59 o
  -6   9   1      751.60      758.56     24.54 o
  -5   9   1       16.10       26.37     14.94 o
  -4   9   1     1771.98     1762.95     44.21 o
  -3   9   1     1868.61     1836.35     42.09 o
  -2   9   1       33.34       42.52      6.97 o
  -1   9   1     1322.99     1290.60     29.66 o
   0   9   1     1341.66     1365.25     30.61 o
   1   9   1     3969.99     3955.51     85.07 o
   2   9   1      481.60      492.59     13.27 o
   3   9   1        0.32       -8.09     10.55 o
   4   9   1     2108.00     2209.09     52.74 o
   5   9   1        1.75       -1.76     15.82 o
   6   9   1     1835.83     1921.04     52.47 o
   7   9   1      356.35      407.54     34.28 o
   8   9   1      934.83      871.92     36.04 o
   9   9   1      459.85      453.54     35.16 o
  10   9   1       33.00       48.34     22.85 o
  11   9   1      200.78      219.74     44.83 o
  -8  10   1       17.73       17.58     28.13 o
  -7  10   1      355.00      346.31     32.52 o
  -6  10   1      392.40      369.30     22.14 o
  -5  10   1     1629.00     1431.36     45.78 o
  -4  10   1     1014.90      970.39     29.13 o
  -3  10   1      101.67       78.76      9.50 o
  -2  10   1      465.04      440.36     15.41 o
  -1  10   1      797.41      784.55     24.24 o
   0  10   1       21.04       15.43      5.19 o
   1  10   1     1151.94     1191.44     27.55 o
   2  10   1     1002.10      963.85     25.49 o
   3  10   1      966.40     1015.74     28.50 o
   4  10   1      163.20      138.33     18.90 o
   5  10   1      498.99      497.71     21.14 o
   6  10   1      347.22      337.79     20.98 o
   7  10   1      280.42      223.25     28.13 o
   8  10   1      665.53      657.46     59.77 o
   9  10   1       87.28      102.84     29.88 o
  10  10   1       30.90       37.79     34.28 o
  -7  11   1      172.49      254.90     43.95 o
  -6  11   1       26.18       25.25     16.88 o
  -5  11   1      618.31      569.59     27.53 o
  -4  11   1        9.82        7.69     12.24 o
  -3  11   1      305.87      319.47     14.99 o
  -2  11   1      872.86      813.35     28.66 o
  -1  11   1      104.78      111.12     31.20 o
   0  11   1     2023.77     2076.70     53.97 o
   1  11   1       18.50        8.48      6.12 o
   2  11   1     2786.36     2890.59     85.26 o
   3  11   1      194.15      210.66     32.96 o
   4  11   1      127.16      167.87     22.41 o
   5  11   1      550.86      594.78     28.43 o
   6  11   1      249.09      265.44     25.49 o
   7  11   1      952.77      955.42     68.56 o
   8  11   1       12.70       14.06     35.16 o
   9  11   1       29.58       13.18     48.34 o
  10  11   1      231.77      310.27     63.28 o
  -6  12   1      139.46      200.11     65.04 o
  -5  12   1      350.54      376.61     32.19 o
  -4  12   1     1164.65     1210.60     52.80 o
  -3  12   1      325.26      302.41     23.29 o
  -2  12   1      199.92      149.42     19.34 o
  -1  12   1     1783.11     1717.68     61.14 o
   0  12   1        5.14       21.66     33.40 o
   1  12   1     1248.68     1246.53     54.50 o
   2  12   1       42.87       35.71     12.74 o
   3  12   1      690.33      640.76     42.19 o
   4  12   1        9.83       25.49     16.70 o
   5  12   1      440.63      410.47     30.76 o
   6  12   1      449.37      420.14     47.46 o
   7  12   1       87.91       73.83     37.79 o
   8  12   1        0.32       34.28     40.43 o
   9  12   1      151.20      168.76     57.13 o
  -5  13   1      271.39      280.66     40.87 o
  -4  13   1     1342.57     1443.24     84.38 o
  -3  13   1      266.62      329.61     35.16 o
  -2  13   1      434.93      399.92     35.16 o
  -1  13   1      141.10      122.17     24.61 o
   0  13   1      490.93      392.89     37.79 o
   1  13   1      944.41      901.81     88.77 o
   2  13   1      589.81      557.26     51.86 o
   3  13   1      321.42      318.18     29.01 o
   4  13   1       30.57       65.92     22.85 o
   5  13   1        6.53       26.37     29.01 o
   6  13   1      690.37      704.92     70.32 o
   7  13   1       15.40      -89.65     44.83 o
   8  13   1      193.17      432.44     65.92 o
  -2  14   1       10.75      134.48     47.46 o
  -1  14   1       70.15      127.45     43.07 o
   1  14   1       52.17        0.88     23.73 o
   2  14   1      382.14      347.19     41.31 o
  -1  15   1       16.88      -36.04     54.50 o
   0  15   1       15.61      158.21     51.86 o
  -3 -15   2      288.09      232.92     55.37 o
  -2 -15   2      485.40      406.08     64.16 o
   0 -15   2      309.02      287.42     61.53 o
   1 -15   2       28.18       58.01     49.22 o
  -6 -14   2      397.43      561.65     68.56 o
  -5 -14   2       88.80       96.68     47.46 o
  -4 -14   2      131.62      200.40     52.74 o
  -3 -14   2      430.94      524.73     67.68 o
  -2 -14   2        1.83       37.79     43.07 o
  -1 -14   2      209.48      297.97     41.31 o
   0 -14   2       93.02      105.47     39.55 o
   1 -14   2       13.95        0.00     44.83 o
   2 -14   2       20.18       87.02     48.34 o
   3 -14   2       70.16        6.15     53.62 o
   4 -14   2      166.69      208.31     53.62 o
  -7 -13   2      585.43      749.75     80.86 o
  -6 -13   2      287.22      408.71     58.01 o
  -5 -13   2      120.31      189.85     39.55 o
  -4 -13   2     1166.99     1155.82     94.93 o
  -3 -13   2      202.62      188.97     36.92 o
  -2 -13   2      142.75      192.48     23.92 o
  -1 -13   2      226.84      237.88     24.49 o
   0 -13   2       33.33       50.98     29.01 o
   1 -13   2      108.27      127.45     34.28 o
   2 -13   2      212.47      232.04     37.79 o
   3 -13   2        8.36      -31.64     33.40 o
   4 -13   2      222.57      202.16     46.58 o
   5 -13   2       76.21       74.71     46.58 o
  -8 -12   2      343.05      283.90     62.41 o
  -7 -12   2      660.31      789.30     76.47 o
  -6 -12   2      123.29      134.48     36.04 o
  -5 -12   2      102.62       64.16     24.61 o
  -4 -12   2       80.04       30.76     23.73 o
  -3 -12   2      407.56      300.60     29.88 o
  -2 -12   2       17.95        6.15     18.46 o
  -1 -12   2       99.48       85.24     16.26 o
   0 -12   2      165.07      178.57     14.88 o
   1 -12   2        1.97      -28.51     14.25 o
   2 -12   2       54.58       58.49     18.33 o
   3 -12   2     1473.98     1539.97     69.06 o
   4 -12   2       81.94      106.34     21.09 o
   5 -12   2      231.15      277.98     25.03 o
   6 -12   2       59.40       94.05     52.74 o
   7 -12   2       28.76      -71.20     44.83 o
  -9 -11   2        1.64      -22.85     52.74 o
  -8 -11   2      601.97      666.25     74.71 o
  -7 -11   2        5.42      -23.73     24.61 o
  -6 -11   2      522.51      568.68     40.43 o
  -5 -11   2      252.23      268.81     32.52 o
  -4 -11   2       16.90       -8.92     14.13 o
  -3 -11   2      835.19      841.07     36.35 o
  -2 -11   2      691.11      586.22     23.00 o
  -1 -11   2      248.53      272.78     18.02 o
   0 -11   2     1062.39     1023.72     35.27 o
   1 -11   2        1.44      -17.93     10.24 o
   2 -11   2       68.48       83.74     21.09 o
   3 -11   2      215.97      228.38     21.97 o
   4 -11   2     1023.90     1017.15     40.54 o
   5 -11   2      230.33      259.91     35.16 o
   6 -11   2      149.61      144.65     27.65 o
   7 -11   2      219.22      217.82     33.77 o
   8 -11   2      152.07      222.69     60.21 o
 -10 -10   2      147.99      208.31     58.01 o
  -9 -10   2      576.81      435.96     55.37 o
  -8 -10   2      133.16      146.79     28.13 o
  -7 -10   2     1497.06     1546.08     81.74 o
  -6 -10   2      516.14      483.42     34.28 o
  -5 -10   2      175.30      138.21     17.32 o
  -4 -10   2      910.41      885.88     37.37 o
  -3 -10   2      196.18      198.69     13.09 o
  -2 -10   2        1.52      -12.47     27.25 o
  -1 -10   2     2246.10     2209.62     62.50 o
   0 -10   2       43.63       37.60      8.63 o
   1 -10   2       99.81      135.99     21.97 o
   2 -10   2      352.87      318.44     17.29 o
   3 -10   2      210.65      230.63     43.07 o
   4 -10   2     1201.90     1228.87     35.73 o
   5 -10   2      131.38      136.30     13.35 o
   6 -10   2      721.27      796.71     28.27 o
   7 -10   2        2.65       16.79     17.64 o
   8 -10   2      122.24      170.60     47.90 o
 -11  -9   2       51.03       37.79     64.16 o
 -10  -9   2      390.54      467.60     71.20 o
  -9  -9   2       41.89      -49.22     41.31 o
  -8  -9   2      303.68      335.76     31.64 o
  -7  -9   2      400.73      408.71     29.01 o
  -6  -9   2        0.58       15.41     18.90 o
  -5  -9   2       63.41       40.81     12.66 o
  -4  -9   2      155.89      166.07     21.53 o
  -3  -9   2        6.92        0.00      8.78 o
  -2  -9   2     2090.21     2133.06     76.03 o
  -1  -9   2      551.64      545.33     18.95 o
   0  -9   2     1136.79     1118.34     28.90 o
   1  -9   2      456.07      390.75     13.50 o
   2  -9   2        5.63       -4.52      8.79 o
   3  -9   2     2191.93     2106.47     65.48 o
   4  -9   2      639.19      508.31     31.64 o
   5  -9   2     2096.35     2169.37     64.60 o
   6  -9   2        0.39        1.32     13.62 o
   7  -9   2       15.05      -23.37     21.97 o
   8  -9   2      117.61      204.33     21.96 o
   9  -9   2        5.63      -39.55     57.13 o
 -11  -8   2      807.27      813.03     67.68 o
 -10  -8   2      105.68       84.38     23.73 o
  -9  -8   2      166.39      168.76     21.97 o
  -8  -8   2      895.53      947.51     38.67 o
  -7  -8   2        0.43      -35.16     26.37 o
  -6  -8   2       92.91      101.94     15.82 o
  -5  -8   2      109.69       76.73     10.98 o
  -4  -8   2      101.65       98.19     14.06 o
  -3  -8   2     1055.82     1157.86     58.01 o
  -2  -8   2     1301.59     1297.79     28.51 o
  -1  -8   2     2822.44     2882.26    121.30 o
   0  -8   2     4518.08     4660.42     99.72 o
   1  -8   2        6.50        5.19      5.42 o
   2  -8   2     1821.24     1786.03     43.25 o
   3  -8   2      380.22      373.44     19.78 o
   4  -8   2     1668.35     1622.08     39.26 o
   5  -8   2      148.05      125.65      9.89 o
   6  -8   2        5.90        0.93     14.94 o
   7  -8   2        6.23       -5.90     12.73 o
   8  -8   2      148.11      162.68     16.46 o
   9  -8   2      403.94      454.81     32.33 o
  10  -8   2        4.05       65.04     52.74 o
 -11  -7   2      253.50      271.60     36.04 o
 -10  -7   2      202.74      211.20     34.72 o
  -9  -7   2      177.08      145.40     39.55 o
  -8  -7   2      444.66      476.39     27.25 o
  -7  -7   2      619.19      688.22     27.25 o
  -6  -7   2      576.99      540.96     18.76 o
  -5  -7   2        0.43      -14.75      8.24 o
  -4  -7   2     1308.63     1258.75     35.28 o
  -3  -7   2     3112.24     3179.20     76.44 o
  -2  -7   2     2092.43     2176.79     94.05 o
  -1  -7   2     3709.00     3764.29    119.54 o
   0  -7   2      413.53      446.06     20.66 o
   1  -7   2     2865.63     2938.32    166.56 o
   2  -7   2      539.09      524.55     49.66 o
   3  -7   2     1145.81     1104.55     55.81 o
   4  -7   2     1484.24     1481.57     34.29 o
   5  -7   2      769.18      710.33     18.61 o
   6  -7   2      479.54      461.31     18.46 o
   7  -7   2       21.48       35.45     10.98 o
   8  -7   2        2.86       -3.41     17.17 o
   9  -7   2      671.26      797.61     53.18 o
  10  -7   2       13.79        7.79     27.23 o
 -12  -6   2       30.48       16.70     43.95 o
 -11  -6   2        0.78       15.75     30.78 o
 -10  -6   2       86.86      116.06     21.11 o
  -9  -6   2      181.74      193.33     18.34 o
  -8  -6   2        8.68        9.98     19.34 o
  -7  -6   2     1834.90     1935.47     48.77 o
  -6  -6   2      258.82      227.85     16.26 o
  -5  -6   2     4498.14     4619.58    106.17 o
  -4  -6   2     2328.29     2386.30     63.31 o
  -3  -6   2        8.64       -2.22      6.50 o
  -2  -6   2     5733.13     6492.17    145.91 o
  -1  -6   2      453.71      475.07     13.67 o
   0  -6   2     1053.42      856.66     26.81 o
   1  -6   2      157.34      194.64      8.35 o
   2  -6   2      221.83      196.75     21.97 o
   3  -6   2     1854.33     1871.35     46.58 o
   4  -6   2      138.72      116.28      7.15 o
   5  -6   2     2606.66     2664.00     55.60 o
   6  -6   2        5.01       13.52      9.50 o
   7  -6   2       85.69      111.03     23.73 o
   8  -6   2      173.21      210.88     46.58 o
   9  -6   2      932.06      950.63     46.90 o
  10  -6   2      544.80      582.45     43.17 o
  11  -6   2      443.96      546.71     68.56 o
 -12  -5   2       10.92       13.18     35.16 o
 -11  -5   2       23.57       71.60     26.90 o
 -10  -5   2      207.47      254.39     45.27 o
  -9  -5   2      231.61      148.14     16.75 o
  -8  -5   2      924.32      900.91     34.10 o
  -7  -5   2      195.84      195.48     11.14 o
  -6  -5   2     2622.38     2499.08     50.71 o
  -5  -5   2      660.65      567.39     14.29 o
  -4  -5   2       72.41       60.97      5.59 o
  -3  -5   2     4205.06     4480.90    101.73 o
  -2  -5   2       56.04       67.20      5.71 o
  -1  -5   2     2804.14     2564.79     63.34 o
   0  -5   2      397.36      356.25     25.05 o
   1  -5   2     3006.42     3255.94     62.27 o
   2  -5   2        4.15        3.46      3.30 o
   3  -5   2      355.10      314.93      9.26 o
   4  -5   2     3196.29     3233.14     93.61 o
   5  -5   2     1788.17     1820.30     41.92 o
   6  -5   2      183.99      165.14     10.55 o
   7  -5   2      392.75      392.14     33.84 o
   8  -5   2       12.73       -3.30     16.12 o
   9  -5   2      379.25      400.72     37.36 o
  10  -5   2     1585.10     1642.66     85.94 o
  11  -5   2       91.23      105.82     37.36 o
 -12  -4   2      150.91      135.61     97.56 o
 -11  -4   2      773.48      778.48     43.55 o
 -10  -4   2       50.82       46.12     18.34 o
  -9  -4   2     2531.61     2622.50     86.16 o
  -8  -4   2     4688.65     4825.66    155.14 o
  -7  -4   2      726.92      674.92     19.24 o
  -6  -4   2     2532.02     2468.18     54.60 o
  -5  -4   2     3332.25     3531.50     76.42 o
  -4  -4   2      762.51      728.40     16.46 o
  -3  -4   2      372.96      371.53     19.78 o
  -2  -4   2     2257.18     2390.90     50.51 o
  -1  -4   2     1237.88     1205.73     33.36 o
   0  -4   2        5.25        0.88      3.73 o
   1  -4   2     4240.22     4247.40    254.02 o
   2  -4   2     2834.26     2980.90     55.03 o
   3  -4   2      143.31      188.00      8.37 o
   4  -4   2     2457.93     2337.55     50.06 o
   5  -4   2      258.73      264.84     10.08 o
   6  -4   2      582.44      524.18     16.24 o
   7  -4   2     3683.10     3585.95    108.06 o
   8  -4   2      491.65      537.13     29.52 o
   9  -4   2     1503.51     1503.31     63.72 o
  10  -4   2       31.93       57.37     22.77 o
  11  -4   2     1183.80     1150.36     70.10 o
  12  -4   2        2.03       70.76     32.66 o
 -12  -3   2      709.58      795.31     59.04 o
 -11  -3   2        0.99       -0.03     33.84 o
 -10  -3   2      572.04      590.04     30.72 o
  -9  -3   2      368.24      311.03     26.37 o
  -8  -3   2      146.11      132.25     20.66 o
  -7  -3   2     1307.56     1271.44     34.46 o
  -6  -3   2      189.32      179.79     25.05 o
  -5  -3   2     1871.39     1827.10     95.81 o
  -4  -3   2     3031.72     2962.00    135.36 o
  -3  -3   2       17.84        4.39      9.23 o
  -2  -3   2    12176.88    12152.51    277.99 o
  -1  -3   2       29.54       44.91      5.71 o
   0  -3   2     1423.01     1459.51    154.70 o
   1  -3   2      167.90      142.65      4.63 o
   2  -3   2      154.51      186.43      5.88 o
   3  -3   2       44.10       19.23      5.26 o
   4  -3   2       22.28       15.46      6.50 o
   5  -3   2     4917.23     4931.59     99.13 o
   6  -3   2      898.68      917.07     27.69 o
   7  -3   2      968.69      874.85     29.19 o
   8  -3   2     1539.84     1455.01     57.51 o
   9  -3   2      111.57      153.61     18.37 o
  10  -3   2     1689.34     1736.50     72.86 o
  11  -3   2      356.65      414.81     37.90 o
  12  -3   2      250.73      367.83     46.23 o
 -12  -2   2      126.61      128.74     63.28 o
 -11  -2   2      918.45     1004.32     98.44 o
 -10  -2   2     1216.75     1202.11     48.12 o
  -9  -2   2        3.12       -5.52     10.86 o
  -8  -2   2     2249.53     2101.58     55.94 o
  -7  -2   2        6.51       -6.00      7.91 o
  -6  -2   2     8290.46     8563.40    216.22 o
  -5  -2   2       60.39       41.32      9.67 o
  -4  -2   2     2897.67     2814.47     87.02 o
  -3  -2   2     3125.33     3140.40     96.25 o
  -2  -2   2     4342.11     4656.81     97.77 o
  -1  -2   2     1755.73     1808.06    142.83 o
   0  -2   2     8567.79    10357.06    316.61 o
   1  -2   2        0.86       15.21      2.50 o
   2  -2   2      538.61      489.49     12.38 o
   3  -2   2     2043.72     2053.02     98.00 o
   4  -2   2     1184.77     1152.98     22.35 o
   5  -2   2     5068.10     5252.67    108.89 o
   6  -2   2     1244.61     1208.51     31.06 o
   7  -2   2     1824.05     1740.76     51.09 o
   8  -2   2       80.42       92.75     33.84 o
   9  -2   2      329.94      343.53     26.37 o
  10  -2   2     1986.49     2091.43     83.84 o
  11  -2   2      850.25      976.85     56.66 o
  12  -2   2      412.08      464.57     42.88 o
 -12  -1   2      169.09      221.40     34.39 o
 -11  -1   2     1266.74     1356.61     67.05 o
 -10  -1   2       61.65       69.60     17.14 o
  -9  -1   2     2023.01     1946.74     62.81 o
  -8  -1   2      450.37      450.19     17.70 o
  -7  -1   2     2187.10     2059.12    105.91 o
  -6  -1   2     2821.58     2591.24     91.85 o
  -5  -1   2       84.95       58.04      6.12 o
  -4  -1   2     2378.56     2445.83     68.12 o
  -3  -1   2    24725.54    26277.21   1423.90 o
  -2  -1   2    13140.47    15240.74    589.34 o
  -1  -1   2     9669.07    10036.00    216.24 o
   1  -1   2     1998.88     2131.36     48.14 o
   2  -1   2     2445.53     2534.92     57.17 o
   3  -1   2     1503.19     1594.17     32.09 o
   4  -1   2     6222.63     6254.77    119.79 o
   5  -1   2       45.07       63.88      4.22 o
   6  -1   2     5288.66     5018.47    116.90 o
   7  -1   2       32.70       36.65     11.43 o
   8  -1   2       76.53       77.58     11.31 o
   9  -1   2      722.04      694.13     32.96 o
  10  -1   2      121.43      145.63     37.36 o
  11  -1   2     1006.61     1048.08     53.11 o
  12  -1   2       49.76       55.07     32.96 o
 -12   0   2      546.75      637.80     89.65 o
 -11   0   2      474.23      465.13     34.18 o
 -10   0   2     1679.22     1709.74     62.08 o
  -9   0   2      383.44      370.06     19.63 o
  -8   0   2      170.79      162.64     11.76 o
  -7   0   2     1843.67     1810.06     40.00 o
  -6   0   2      225.52      245.67     24.61 o
  -5   0   2      702.00      583.97     15.41 o
  -4   0   2       76.52      100.66     10.55 o
  -3   0   2      225.18      263.56     19.34 o
  -2   0   2      920.56     1237.38     27.33 o
  -1   0   2     1204.53     1367.62     71.63 o
   1   0   2     1012.45     1111.73     39.55 o
   2   0   2      793.26      845.70     15.93 o
   3   0   2     9189.34     8887.08    402.56 o
   4   0   2       88.21       93.77      4.63 o
   5   0   2     3634.65     3353.24     78.81 o
   6   0   2      780.48      783.67     17.58 o
   7   0   2     1738.80     1698.16     43.08 o
   8   0   2      296.52      304.96     16.05 o
   9   0   2       15.77       10.55     11.01 o
  10   0   2     1365.65     1412.17     57.37 o
  11   0   2      353.41      384.86     32.41 o
  12   0   2      113.00       82.15     29.03 o
 -12   1   2       22.82       69.52     30.06 o
 -11   1   2     2036.27     1950.94     93.71 o
 -10   1   2       28.29       55.52     22.90 o
  -9   1   2      541.42      533.00     25.90 o
  -8   1   2      452.88      434.74     23.73 o
  -7   1   2        8.25        0.80      8.79 o
  -6   1   2     3084.67     3098.97     79.11 o
  -5   1   2       10.04       21.88      4.63 o
  -4   1   2     1041.77     1198.85     27.33 o
  -3   1   2     7848.52     7181.28    453.98 o
  -2   1   2    21549.13    22547.69   1325.90 o
  -1   1   2     9456.29    10138.62    363.01 o
   0   1   2     9419.74    11024.05    347.79 o
   1   1   2      360.78      431.45     22.41 o
   2   1   2      203.16      288.10      5.88 o
   3   1   2       33.06       56.78      3.38 o
   4   1   2     4085.68     4092.69     77.85 o
   5   1   2      923.71      855.28     17.37 o
   6   1   2     5315.15     4994.19     97.27 o
   7   1   2     1643.61     1634.27     34.16 o
   8   1   2       72.91       57.39      9.89 o
   9   1   2      173.63      182.15     13.50 o
  10   1   2      738.55      739.77     35.02 o
  11   1   2       37.08       36.15     22.14 o
  12   1   2        4.31       -9.04     30.76 o
  13   1   2       27.39       72.95     39.55 o
 -12   2   2      484.82      606.84     62.85 o
 -11   2   2      735.93      829.14     57.33 o
  -9   2   2      168.66      163.74     13.48 o
  -8   2   2      193.63      171.66     12.02 o
  -7   2   2       31.62       21.97      8.35 o
  -6   2   2     4397.43     4533.80     96.21 o
  -5   2   2        1.46        3.52      6.59 o
  -4   2   2     3896.72     3908.42     95.37 o
  -3   2   2    10775.65    11492.94    644.27 o
  -2   2   2     1719.13     1673.96     58.01 o
  -1   2   2    10348.27    11107.75    218.97 o
   0   2   2     5188.92     5693.60    102.89 o
   1   2   2     4313.13     4523.76    108.75 o
   2   2   2     1355.99     1321.23     40.43 o
   3   2   2       10.36       18.68      3.05 o
   4   2   2     2945.64     2913.04     60.87 o
   5   2   2       68.04       57.34      5.49 o
   6   2   2     2048.72     1809.21     38.22 o
   7   2   2      373.79      346.09      9.50 o
   8   2   2        0.94        6.31      7.13 o
   9   2   2      235.67      292.90     16.70 o
  10   2   2      253.59      247.49     29.44 o
  11   2   2     1243.02     1330.19     62.07 o
  12   2   2      347.62      347.42     34.83 o
  13   2   2        1.42       58.01     47.46 o
 -12   3   2      526.58      573.96     68.56 o
 -11   3   2      125.62      108.10     31.27 o
 -10   3   2      366.92      376.91     42.63 o
  -9   3   2      157.33      117.56     14.94 o
  -8   3   2      812.21      707.11     27.65 o
  -7   3   2      785.89      793.24     20.89 o
  -6   3   2       24.07        9.03      5.19 o
  -5   3   2     2362.42     2305.17     73.39 o
  -4   3   2       17.45       39.14      5.49 o
  -3   3   2      171.90      151.96      6.15 o
  -2   3   2     3470.37     3535.22     72.95 o
  -1   3   2      115.61      112.95      4.35 o
   0   3   2     1960.41     1923.22     35.03 o
   1   3   2     1893.93     1958.75    151.18 o
   2   3   2    14424.56    14847.80    424.53 o
   3   3   2     5165.62     5378.17    241.27 o
   4   3   2        7.35      132.82     13.62 o
   5   3   2     3299.74     3129.56     73.33 o
   6   3   2      741.86      689.47     24.17 o
   7   3   2       13.10       25.86      9.67 o
   8   3   2      259.16      245.04     16.26 o
   9   3   2      363.90      354.86     16.12 o
  10   3   2      658.29      662.12     27.66 o
  11   3   2      587.27      633.91     41.31 o
  12   3   2      202.55      180.19     38.67 o
  13   3   2       76.00      182.82     73.83 o
 -11   4   2      417.61      576.06    110.75 o
 -10   4   2      181.46      262.50     29.52 o
  -9   4   2        4.51        5.97     20.48 o
  -8   4   2     1458.14     1435.07     52.79 o
  -7   4   2       45.02       35.42     11.49 o
  -6   4   2     1146.09     1161.18     29.57 o
  -5   4   2     6041.53     6220.28    142.89 o
  -4   4   2       10.66       -0.37      7.38 o
  -3   4   2      222.76      139.12     16.70 o
  -2   4   2     3866.57     4248.28     73.81 o
  -1   4   2    12758.75    13362.41    202.77 o
   0   4   2     2147.30     2170.40     62.85 o
   1   4   2     2530.60     2632.91     49.34 o
   2   4   2       38.89       35.36      4.83 o
   3   4   2      859.52      946.25     77.35 o
   4   4   2     2390.52     2233.14     50.17 o
   5   4   2     6003.82     6058.09    134.11 o
   6   4   2      336.33      334.32     17.58 o
   7   4   2       21.45       34.07      6.50 o
   8   4   2       14.43       26.18      7.13 o
   9   4   2      119.43      136.84     13.05 o
  10   4   2      974.68     1039.93     38.98 o
  11   4   2        2.03      -10.73     20.32 o
  12   4   2      555.79      549.35     74.71 o
 -11   5   2      280.08      246.11     58.89 o
 -10   5   2        7.94       18.40     22.27 o
  -9   5   2      152.14      191.43     25.12 o
  -8   5   2      295.83      249.49     22.37 o
  -7   5   2     1119.76     1029.57     30.37 o
  -6   5   2     2333.88     2319.70     53.29 o
  -5   5   2       24.58       19.34      7.75 o
  -4   5   2     1041.39      931.11     23.25 o
  -3   5   2      488.88      436.78     23.73 o
  -2   5   2      283.48      252.10      5.69 o
  -1   5   2     9046.57     9308.36    369.16 o
   0   5   2     3204.59     3510.68     96.25 o
   1   5   2      559.38      589.88     11.81 o
   2   5   2      223.25      300.87     17.58 o
   3   5   2        4.55       -3.25      3.73 o
   4   5   2     4321.47     4399.53    101.96 o
   5   5   2      217.35      220.83     10.99 o
   6   5   2     1287.15     1146.54     57.57 o
   7   5   2      198.39      153.85     17.58 o
   8   5   2      633.31      598.52     36.48 o
   9   5   2     2010.13     2057.09     71.21 o
  10   5   2      612.60      536.26     26.67 o
  11   5   2      631.96      636.36     61.53 o
  12   5   2      127.39       99.32     50.98 o
 -11   6   2      121.82      141.51     54.50 o
 -10   6   2      248.71      259.65     45.27 o
  -9   6   2      517.18      488.61     36.51 o
  -8   6   2        1.55       -1.76     19.89 o
  -7   6   2     2476.39     2389.47     84.12 o
  -6   6   2       21.94       13.05      9.89 o
  -5   6   2     8499.39     8364.19    187.27 o
  -4   6   2       12.52       -2.57      4.39 o
  -3   6   2     1323.79     1299.79     22.37 o
  -2   6   2     1825.44     1698.86     87.46 o
  -1   6   2       92.52       91.72      5.27 o
   0   6   2     1005.13      997.61     18.65 o
   1   6   2      518.52      654.71     13.18 o
   2   6   2        0.60       37.01      9.67 o
   3   6   2      208.07      207.07      6.65 o
   4   6   2      946.38      989.70     20.98 o
   5   6   2     1350.16     1423.64     30.20 o
   6   6   2     1112.43     1035.78     32.08 o
   7   6   2      936.83      956.28     67.24 o
   8   6   2     2121.78     2228.37     62.39 o
   9   6   2      191.81      215.60     24.61 o
  10   6   2      588.44      669.19     38.66 o
  11   6   2      750.20      684.70     67.68 o
  12   6   2      111.26      128.33     52.74 o
 -10   7   2      527.01      681.19     79.98 o
  -9   7   2      156.23      178.05     27.65 o
  -8   7   2      697.48      711.63     40.96 o
  -7   7   2      104.50       71.16     14.36 o
  -6   7   2      763.25      704.17     34.28 o
  -5   7   2      863.38      805.38     22.41 o
  -4   7   2     2877.48     2810.15     49.30 o
  -3   7   2       63.20       48.70      7.91 o
  -2   7   2      264.31      253.64      7.46 o
  -1   7   2       98.16       84.06      4.63 o
   0   7   2      953.07      931.02     19.57 o
   1   7   2      189.32      200.52     10.11 o
   2   7   2     2054.53     2011.06     46.49 o
   3   7   2      395.83      299.59      9.26 o
   4   7   2     1185.67     1199.54     23.74 o
   5   7   2     4979.09     5166.14    125.43 o
   6   7   2        0.37       -9.39      6.36 o
   7   7   2     2334.59     2431.09     54.92 o
   8   7   2        1.62        9.67     11.43 o
   9   7   2      714.14      703.16     34.28 o
  10   7   2     1478.96     1550.47    111.63 o
  11   7   2       37.22       62.41     41.31 o
  12   7   2      359.61      381.47     69.44 o
 -10   8   2       71.94       30.76     35.16 o
  -9   8   2     1453.90     1367.65     73.83 o
  -8   8   2      233.99      229.63     24.62 o
  -7   8   2      667.94      552.49     27.13 o
  -6   8   2     1051.76     1032.17     39.11 o
  -5   8   2        2.46       28.40     10.11 o
  -4   8   2      108.25       90.89     24.17 o
  -3   8   2      186.98      165.33      7.91 o
  -2   8   2      147.03      140.65      6.22 o
  -1   8   2     2572.59     2550.83     53.44 o
   0   8   2      350.16      350.27      9.94 o
   1   8   2       11.90        7.62      3.14 o
   2   8   2       37.04       52.07      5.49 o
   3   8   2        7.30        5.08      5.49 o
   4   8   2     2350.91     2249.65     46.58 o
   5   8   2      366.85      335.06     14.94 o
   6   8   2     1522.27     1514.09     86.14 o
   7   8   2      211.72      187.19     11.38 o
   8   8   2     1117.91     1052.11     30.76 o
   9   8   2      402.28      399.04     31.64 o
  10   8   2        3.59       23.73     24.61 o
  11   8   2      427.32      513.31     44.83 o
  -9   9   2       60.71       43.07     29.01 o
  -8   9   2      281.91      431.23     30.73 o
  -7   9   2      277.37      283.61     24.21 o
  -6   9   2       14.41       12.94     16.26 o
  -5   9   2     1214.74     1223.88    114.26 o
  -4   9   2      358.53      316.31     12.11 o
  -3   9   2      218.20      203.17     13.62 o
  -2   9   2      283.46      299.35      9.89 o
  -1   9   2     1000.60      938.32     21.38 o
   0   9   2     2224.46     2190.54     46.27 o
   1   9   2        8.93       27.67      4.52 o
   2   9   2       14.86       18.59      7.91 o
   3   9   2     1410.14     1493.23     35.90 o
   4   9   2      330.18      347.32     12.36 o
   5   9   2     2827.39     2986.00     76.76 o
   6   9   2      322.11      314.90     14.77 o
   7   9   2     1069.46     1086.17     55.37 o
   8   9   2      782.72      735.68     31.64 o
   9   9   2        0.75      -23.73     22.85 o
  10   9   2      336.50      354.22     36.92 o
  11   9   2      209.28      342.79     43.95 o
  -8  10   2       73.34       87.90     30.76 o
  -7  10   2       74.51       80.70     22.72 o
  -6  10   2      838.51      815.90     44.39 o
  -5  10   2      919.87      936.71     37.90 o
  -4  10   2      233.29      244.15     13.09 o
  -3  10   2        7.38       17.39      8.63 o
  -2  10   2       64.94       56.70      6.84 o
  -1  10   2      676.25      691.80     20.66 o
   0  10   2      998.43      989.24     22.75 o
   1  10   2      829.54      757.15     17.70 o
   2  10   2     1491.08     1542.14     44.83 o
   3  10   2      704.70      698.77     22.63 o
   4  10   2      412.88      433.61     16.73 o
   5  10   2      753.48      782.69     27.47 o
   6  10   2      228.13      208.45     13.82 o
   7  10   2      854.22      880.11     34.58 o
   8  10   2       97.22      104.60     23.73 o
   9  10   2      122.89      157.33     29.01 o
  10  10   2      283.92      324.33     62.41 o
  -7  11   2       78.92       79.98     43.07 o
  -6  11   2      440.21      480.91     45.03 o
  -5  11   2        0.88        5.25     14.13 o
  -4  11   2      249.37      256.76     17.40 o
  -3  11   2      525.53      470.85     30.76 o
  -2  11   2      755.70      669.42     22.10 o
  -1  11   2     1246.69     1225.28     33.54 o
   0  11   2        2.19        2.34      9.67 o
   1  11   2      664.20      649.45     29.88 o
   2  11   2       77.21       69.79      7.80 o
   3  11   2      262.84      276.47     22.41 o
   4  11   2      111.70      123.05     12.66 o
   5  11   2       12.12      -18.46     13.18 o
   6  11   2     1444.31     1462.58     58.89 o
   7  11   2        4.57      -35.16     28.13 o
   8  11   2      471.83      705.80     75.59 o
   9  11   2        3.93      -71.20     43.95 o
  10  11   2      164.94      139.75     58.01 o
  -6  12   2       81.81      156.45     43.95 o
  -5  12   2       91.80      123.17     21.35 o
  -4  12   2      309.39      345.88     42.63 o
  -3  12   2        4.57      -10.91     20.22 o
  -2  12   2      571.05      609.11     39.55 o
  -1  12   2      549.82      563.41     34.28 o
   0  12   2     2203.89     2203.05    101.96 o
   1  12   2      510.58      548.93     26.48 o
   2  12   2      482.63      441.32     20.51 o
   3  12   2      532.42      559.01     30.76 o
   4  12   2        2.99      -14.94     14.94 o
   5  12   2      199.83      246.99     20.22 o
   6  12   2      314.74      292.69     41.31 o
   7  12   2      458.60      514.19     52.74 o
   8  12   2      154.77      178.43     48.34 o
   9  12   2       51.63       52.74     53.62 o
  -5  13   2      717.72      813.03     92.29 o
  -4  13   2      123.19      158.79     25.68 o
  -3  13   2      622.43      595.93     43.95 o
  -2  13   2      211.18      231.16     29.88 o
  -1  13   2      610.11      618.78     37.79 o
   0  13   2      582.72      567.80     37.79 o
   1  13   2      360.67      334.88     30.76 o
   2  13   2      259.77      281.26     36.04 o
   3  13   2       20.28      -12.31     21.09 o
   4  13   2       91.93       85.26     25.49 o
   5  13   2       47.72       85.26     29.88 o
   6  13   2      156.02       92.29     43.95 o
   7  13   2      317.31      299.72     48.34 o
  -2  14   2       39.73      120.42     49.22 o
  -1  14   2      548.32      437.72     62.41 o
   0  14   2       83.30      -14.94     45.71 o
  -1  15   2       10.18       70.32     52.74 o
   0  15   2      647.67      578.35     69.44 o
   1  15   2       46.19       84.38     51.86 o
  -3 -15   3      974.57     1074.96    106.35 o
  -2 -15   3        0.53        0.00     46.58 o
  -1 -15   3      380.28      466.72     58.89 o
   0 -15   3       15.34      -50.10     45.71 o
  -6 -14   3      248.68      311.15     63.28 o
  -5 -14   3      446.25      437.72     61.53 o
  -4 -14   3      984.96     1163.73    127.45 o
  -3 -14   3      125.66       19.34     38.67 o
  -2 -14   3      917.99      945.75     79.98 o
  -1 -14   3      225.45      213.59     40.43 o
   0 -14   3       16.71        8.79     35.16 o
   1 -14   3      148.36      167.00     41.31 o
   2 -14   3        5.17        0.00     41.31 o
   3 -14   3      482.37      574.84     65.04 o
  -7 -13   3      528.56      573.96     88.77 o
  -6 -13   3      288.65      260.17     55.37 o
  -5 -13   3      279.41      320.82     47.46 o
  -4 -13   3      333.73      309.39     50.98 o
  -3 -13   3      580.29      540.56     56.25 o
  -2 -13   3      341.06      422.68     30.41 o
  -1 -13   3      212.55      302.48     29.14 o
   0 -13   3      376.86      443.75     32.92 o
   1 -13   3       42.28       37.99     21.38 o
   2 -13   3       33.30       19.34     40.43 o
   3 -13   3      352.40      336.64     50.98 o
   4 -13   3      115.54      114.26     41.31 o
   5 -13   3       77.10      113.38     50.10 o
  -8 -12   3      814.04     1224.38    104.60 o
  -7 -12   3        2.51        8.79     54.50 o
  -6 -12   3      529.17      525.61     52.74 o
  -5 -12   3        2.29       -7.91     29.88 o
  -4 -12   3       22.38       44.83     29.01 o
  -3 -12   3     1040.56     1202.41     79.98 o
  -2 -12   3      268.65      199.52     31.64 o
  -1 -12   3      173.04      220.19     16.78 o
   0 -12   3       12.46       22.22     13.62 o
   1 -12   3      231.87      195.92     24.61 o
   2 -12   3      422.61      462.82     42.63 o
   3 -12   3      164.44      152.73     22.35 o
   4 -12   3      859.41      767.57     36.41 o
   5 -12   3       55.05       27.92     47.46 o
   6 -12   3        6.45      -11.25     27.66 o
  -9 -11   3      566.34      619.66     79.11 o
  -8 -11   3      148.59      135.36     46.58 o
  -7 -11   3      829.31      984.43     66.80 o
  -6 -11   3      238.40      194.25     29.88 o
  -5 -11   3      215.07      201.28     25.49 o
  -4 -11   3     1081.66     1115.30     65.48 o
  -3 -11   3       86.19       52.66     12.31 o
  -2 -11   3        1.60        3.93     21.97 o
  -1 -11   3       11.40        9.59     10.76 o
   0 -11   3       58.73       46.73     10.86 o
   1 -11   3      932.26      920.18     31.38 o
   2 -11   3      351.19      342.45     19.81 o
   3 -11   3      341.23      316.75     44.39 o
   4 -11   3      770.06      725.13     33.53 o
   5 -11   3      225.21      239.27     18.58 o
   6 -11   3      690.57      810.54     44.97 o
   7 -11   3      276.85      216.99     32.31 o
   8 -11   3      519.79      616.33     90.97 o
 -10 -10   3      241.99      329.61     74.71 o
  -9 -10   3       88.13       49.22     50.98 o
  -8 -10   3      438.10      457.06     53.62 o
  -7 -10   3      480.22      501.00     36.04 o
  -6 -10   3      228.15      243.47     25.49 o
  -5 -10   3      934.92      856.81     38.32 o
  -4 -10   3      161.42      162.09     18.46 o
  -3 -10   3      819.87      784.83     27.03 o
  -2 -10   3      931.78      863.74     25.74 o
  -1 -10   3       40.12       20.94     10.35 o
   0 -10   3      119.67      106.43     10.24 o
   1 -10   3      476.71      460.80     25.93 o
   2 -10   3       95.32      101.06     10.74 o
   3 -10   3     2241.98     2240.77     83.90 o
   4 -10   3      226.37      204.13     21.65 o
   5 -10   3      858.02      901.37     30.39 o
   6 -10   3        1.91       22.18     20.22 o
   7 -10   3      360.30      347.97     29.57 o
   8 -10   3      657.46      691.88     85.70 o
 -10  -9   3       76.36      122.17     44.83 o
  -9  -9   3      374.21      406.96     56.25 o
  -8  -9   3     1845.71     1946.88     90.53 o
  -7  -9   3      254.61      229.41     27.25 o
  -6  -9   3     1117.14     1165.49     61.53 o
  -5  -9   3      158.80      181.06     18.46 o
  -4  -9   3       46.75       31.29     11.70 o
  -3  -9   3      639.05      653.44     20.81 o
  -2  -9   3      590.03      531.55     43.51 o
  -1  -9   3     1177.71     1163.11     44.83 o
   0  -9   3        0.77       -1.22     12.31 o
   1  -9   3        5.39        7.16      6.33 o
   2  -9   3     1784.03     1822.19     49.38 o
   3  -9   3       38.17       38.22     15.82 o
   4  -9   3     3497.98     3488.96     98.77 o
   5  -9   3      136.02      137.95     12.11 o
   6  -9   3      274.62      280.52     16.64 o
   7  -9   3      540.78      555.49     25.12 o
   8  -9   3       83.66      119.37     25.36 o
   9  -9   3     1136.39     1141.76    114.26 o
 -11  -8   3      114.73      104.60     42.19 o
 -10  -8   3      114.91      122.70     35.60 o
  -9  -8   3      686.54      677.67     43.07 o
  -8  -8   3      113.95       67.68     24.61 o
  -7  -8   3      836.41      827.97     41.31 o
  -6  -8   3       52.81       75.11     16.70 o
  -5  -8   3       56.90       69.84     13.00 o
  -4  -8   3      479.91      475.38     50.10 o
  -3  -8   3      615.32      555.76     24.61 o
  -2  -8   3      572.17      577.86     17.58 o
  -1  -8   3     2836.73     2932.38     68.00 o
   0  -8   3       82.54       56.36      7.38 o
   1  -8   3      896.90      880.52     33.84 o
   2  -8   3      894.71      829.22     70.76 o
   3  -8   3     2081.30     2040.86     49.03 o
   4  -8   3     1204.51     1134.41     51.42 o
   5  -8   3      568.32      565.09     21.02 o
   6  -8   3      292.24      265.52     14.88 o
   7  -8   3       19.10       30.83     12.88 o
   8  -8   3      508.73      514.99     27.26 o
   9  -8   3      617.87      640.94     51.27 o
  10  -8   3      304.09      254.90     61.53 o
 -11  -7   3     1155.40     1049.78     57.87 o
 -10  -7   3      217.77      256.45     25.49 o
  -9  -7   3       20.23       57.45     16.23 o
  -8  -7   3       37.67       43.99     13.01 o
  -7  -7   3     1202.20     1222.30     50.54 o
  -6  -7   3       27.26       27.89     12.21 o
  -5  -7   3     1814.44     1911.23     49.83 o
  -4  -7   3      817.15      790.24     24.50 o
  -3  -7   3     1390.26     1527.27     47.02 o
  -2  -7   3     5646.74     5627.10    169.20 o
  -1  -7   3       52.50       42.46      7.13 o
   0  -7   3     4899.03     4963.54    181.50 o
   1  -7   3     1346.38     1288.83     27.65 o
   2  -7   3     1566.05     1597.43    100.64 o
   3  -7   3     2582.89     2530.95    115.14 o
   4  -7   3      369.31      305.22     22.85 o
   5  -7   3     2130.01     2088.66     51.57 o
   6  -7   3        0.76        2.64      8.70 o
   7  -7   3       51.44       38.15     12.51 o
   8  -7   3      598.99      598.95     24.71 o
   9  -7   3       30.04       39.55     26.10 o
  10  -7   3      445.73      601.08     47.86 o
 -12  -6   3       19.94       71.20     44.83 o
 -11  -6   3       35.23       23.31     23.95 o
 -10  -6   3       58.84       53.28     31.20 o
  -9  -6   3      399.29      339.59     47.90 o
  -8  -6   3      227.96      223.62     14.77 o
  -7  -6   3      202.01      192.61     12.19 o
  -6  -6   3     2856.51     2773.75     62.37 o
  -5  -6   3     1621.18     1518.88     59.77 o
  -4  -6   3      407.91      409.45     15.14 o
  -3  -6   3     7170.02     7953.70    199.34 o
  -2  -6   3      224.90      212.44      8.44 o
  -1  -6   3     3030.22     2777.63     62.30 o
   0  -6   3      682.50      619.45     16.88 o
   1  -6   3     2567.00     2671.35     53.45 o
   2  -6   3      286.74      184.87     15.82 o
   3  -6   3       30.31       29.55      4.17 o
   4  -6   3     2932.09     2888.15     63.52 o
   5  -6   3       11.80        8.23      6.75 o
   6  -6   3      518.68      455.39     20.19 o
   7  -6   3       34.05       43.41     21.53 o
   8  -6   3      127.69      163.67     21.09 o
   9  -6   3     1168.94     1110.11     53.00 o
  10  -6   3      281.55      278.90     33.40 o
  11  -6   3       52.66      160.85     56.25 o
 -12  -5   3      256.45      296.49     43.08 o
 -11  -5   3        6.91      -24.29     45.27 o
 -10  -5   3       23.69       28.38     25.05 o
  -9  -5   3      423.80      416.35     43.95 o
  -8  -5   3       92.96       84.35     14.99 o
  -7  -5   3      283.44      246.70     13.01 o
  -6  -5   3     3404.91     3396.88    172.27 o
  -5  -5   3       50.23       29.15      6.12 o
  -4  -5   3      748.45      710.15     16.88 o
  -3  -5   3     2722.91     2956.24     67.33 o
  -2  -5   3     6546.66     6709.45    580.55 o
  -1  -5   3      468.08      397.57     14.30 o
   0  -5   3     1871.37     1900.74     66.80 o
   1  -5   3     8654.59     8961.21    180.18 o
   2  -5   3      646.42      697.99     34.72 o
   3  -5   3     3295.30     3247.61    151.18 o
   4  -5   3     3214.30     3372.67     88.77 o
   5  -5   3      582.02      551.70     15.93 o
   6  -5   3      455.27      408.15     15.41 o
   7  -5   3     2547.60     2432.78     81.07 o
   8  -5   3       28.21       46.85     15.82 o
   9  -5   3     2020.62     2089.03     98.81 o
  10  -5   3        4.00       19.47     31.20 o
  11  -5   3      403.15      520.66     51.41 o
 -12  -4   3      147.85      244.81     56.25 o
 -11  -4   3      489.07      469.05     86.58 o
 -10  -4   3      824.94      826.71     41.75 o
  -9  -4   3      112.56      110.63     21.53 o
  -8  -4   3      578.45      554.36     35.60 o
  -7  -4   3     3819.99     3977.43     91.98 o
  -6  -4   3      620.44      577.07     23.29 o
  -5  -4   3     6388.92     6630.55    199.96 o
  -4  -4   3     3245.21     3376.18     62.15 o
  -3  -4   3      689.02      590.67     29.88 o
  -2  -4   3     9510.36    10409.39    674.60 o
  -1  -4   3     1535.34     1798.86     46.95 o
   0  -4   3     4262.97     3800.56    105.65 o
   1  -4   3     1115.73     1336.96     47.90 o
   2  -4   3     2636.89     2789.71    112.07 o
   3  -4   3     6977.36     7244.94    392.01 o
   4  -4   3      232.88      270.05     10.51 o
   5  -4   3     1631.45     1537.17     49.66 o
   6  -4   3        5.39        4.02     14.06 o
   7  -4   3      163.78      152.57     13.00 o
   8  -4   3     5013.03     4901.83    238.64 o
   9  -4   3      162.82      225.28     23.00 o
  10  -4   3     1278.80     1270.01     70.82 o
  11  -4   3      107.22      156.66     59.33 o
  12  -4   3      143.97      304.05    131.84 o
 -12  -3   3        4.26       35.18     31.38 o
 -11  -3   3      907.58      888.63     52.21 o
 -10  -3   3      121.75      158.59     19.81 o
  -9  -3   3        6.14       18.22     13.30 o
  -8  -3   3     1082.99      971.00     43.51 o
  -7  -3   3      672.92      613.97     19.17 o
  -6  -3   3     2558.06     2541.93     52.92 o
  -5  -3   3       44.34       13.48      6.50 o
  -4  -3   3      847.31      737.88     20.66 o
  -3  -3   3     7090.90     7247.52    449.14 o
  -2  -3   3     1847.28     1943.72     38.42 o
  -1  -3   3     3274.33     2961.58    168.32 o
   0  -3   3     4896.81     4625.23    367.84 o
   1  -3   3     1426.04     1468.24     71.20 o
   2  -3   3       31.54       19.31      3.14 o
   3  -3   3     1441.06     1403.15     28.90 o
   4  -3   3     4966.18     5125.16    121.34 o
   5  -3   3     1332.93     1345.58     32.25 o
   6  -3   3      647.01      545.29     49.66 o
   7  -3   3      892.20      808.12     24.48 o
   8  -3   3        5.86       32.14     14.77 o
   9  -3   3     2280.76     2229.20     95.36 o
  10  -3   3     2305.19     2394.21     97.35 o
  11  -3   3      142.19      191.79     28.93 o
  12  -3   3      465.35      511.89     45.99 o
 -12  -2   3      203.44      303.70     64.16 o
 -11  -2   3      576.12      654.83     94.49 o
 -10  -2   3        9.04       25.90     17.90 o
  -9  -2   3      297.32      357.72     37.36 o
  -8  -2   3      946.78      917.15     50.98 o
  -7  -2   3     1968.00     1899.54     59.77 o
  -6  -2   3      572.56      517.37     42.63 o
  -5  -2   3     3192.38     3003.94     85.26 o
  -4  -2   3     3444.80     3676.05     91.94 o
  -3  -2   3     4359.55     4798.33    242.15 o
  -2  -2   3     6357.36     6258.71    140.71 o
  -1  -2   3     7014.20     7074.92    200.40 o
   0  -2   3        2.58       15.93      6.15 o
   1  -2   3     7111.28     7598.25    193.34 o
   2  -2   3        0.34       -1.76      8.79 o
   3  -2   3      647.92      538.04     23.29 o
   4  -2   3     3767.86     3630.44     69.23 o
   5  -2   3     1306.27     1348.41     27.33 o
   6  -2   3     2829.42     2687.16     58.09 o
   7  -2   3     1192.86     1139.26     83.50 o
   8  -2   3      114.49      129.46     14.95 o
   9  -2   3     1772.89     1803.89     85.71 o
  10  -2   3       51.94       98.66     21.79 o
  11  -2   3      611.77      681.88     44.74 o
  12  -2   3       37.55       27.61     32.19 o
 -12  -1   3      906.59      866.39     96.68 o
 -11  -1   3       41.23       97.11     27.95 o
 -10  -1   3     2437.89     2234.98     79.89 o
  -9  -1   3      334.94      336.76     24.17 o
  -8  -1   3     1218.06     1207.68     34.46 o
  -7  -1   3     3535.47     3561.78    165.68 o
  -6  -1   3     1199.84     1211.20     28.25 o
  -5  -1   3     7199.54     7399.68    222.37 o
  -4  -1   3      245.28      244.16      9.00 o
  -3  -1   3       70.28      114.95      6.50 o
  -2  -1   3     5787.68     6866.27    429.37 o
  -1  -1   3     6771.01     7226.54    409.59 o
   0  -1   3     3601.45     3927.12    102.84 o
   1  -1   3     6851.38     6688.30    177.29 o
   2  -1   3      353.64      350.96     14.94 o
   3  -1   3    12112.44    12348.43    432.01 o
   4  -1   3       19.78       33.13      4.00 o
   5  -1   3     7185.30     7150.99    313.35 o
   6  -1   3      650.95      651.61     17.90 o
   7  -1   3      118.87       86.19      7.75 o
   8  -1   3     2318.79     2377.24    101.83 o
   9  -1   3       27.19        7.21     14.63 o
  10  -1   3     4710.54     4842.16    197.82 o
  11  -1   3       13.85        7.53     24.48 o
  12  -1   3      415.38      442.01     43.07 o
 -12   0   3       33.58       39.43     29.57 o
 -11   0   3     2356.94     2232.31     99.64 o
 -10   0   3      159.81      182.52     19.43 o
  -9   0   3      193.15      191.80     16.25 o
  -8   0   3     1345.72     1331.52     40.54 o
  -7   0   3       78.53       65.86      9.67 o
  -6   0   3     2992.32     2983.82    111.19 o
  -5   0   3      655.67      695.76     33.84 o
  -4   0   3      664.60      806.71     21.11 o
  -3   0   3       27.29        1.51      4.22 o
  -2   0   3     3577.16     3881.83    339.72 o
  -1   0   3     1370.63     1544.64     36.32 o
   0   0   3     1235.46     1351.95     32.03 o
   1   0   3      620.83      657.17     12.24 o
   2   0   3    33156.63    35390.74    801.74 o
   3   0   3     2067.46     1993.94     43.95 o
   4   0   3     8273.77     8206.46    199.52 o
   5   0   3     1009.66      924.57     22.35 o
   6   0   3     3448.77     3397.16     78.34 o
   7   0   3     2183.25     2210.43     57.91 o
   8   0   3      563.25      530.56     17.51 o
   9   0   3     2038.19     2068.52     78.58 o
  10   0   3      218.67      241.57     23.57 o
  11   0   3      299.11      335.29     29.52 o
  12   0   3        0.81      -47.00     32.52 o
 -12   1   3      844.91      937.71     66.14 o
 -11   1   3      468.14      534.11     40.76 o
 -10   1   3     1366.42     1350.98    154.26 o
  -9   1   3      484.08      452.67     32.08 o
  -8   1   3       72.73       74.36     12.31 o
  -7   1   3     2574.71     2576.53     58.61 o
  -6   1   3      954.70      977.92     24.61 o
  -5   1   3      308.44      233.32      9.71 o
  -4   1   3      460.02      361.80     25.93 o
  -3   1   3     8105.49     9052.81    199.00 o
  -2   1   3      450.02      396.58     10.98 o
  -1   1   3      455.87      484.95     13.18 o
   0   1   3     2270.19     2450.67     44.11 o
   1   1   3      438.53      385.61      7.13 o
   2   1   3      800.15      831.61     16.68 o
   3   1   3      111.63      105.01      6.15 o
   4   1   3     7701.70     7405.55    147.39 o
   5   1   3     2493.95     2335.55     46.01 o
   6   1   3     5912.37     5849.65    205.68 o
   7   1   3      660.76      668.90     18.02 o
   8   1   3      468.37      480.94     16.46 o
   9   1   3     1755.28     1528.62     59.16 o
  10   1   3      316.03      302.40     19.11 o
  11   1   3      443.88      489.06     68.56 o
  12   1   3       14.95       62.22     50.54 o
 -12   2   3      395.17      493.97     75.59 o
 -11   2   3      277.31      311.96     39.80 o
 -10   2   3      878.30      813.61     66.36 o
  -9   2   3      418.23      375.08     24.61 o
  -8   2   3       58.83       69.86     20.66 o
  -7   2   3     1050.43     1027.24     32.52 o
  -6   2   3      791.14      694.82     17.58 o
  -5   2   3     2766.73     2714.79     56.22 o
  -4   2   3     1367.32     1521.06     31.89 o
  -3   2   3      586.88      606.43     12.73 o
  -2   2   3     7775.23     8219.10    176.70 o
  -1   2   3       94.36       97.46      5.71 o
   0   2   3     4369.23     4693.47    100.37 o
   1   2   3    40967.28    45492.23   1264.92 o
   2   2   3     5585.61     5752.84    213.15 o
   3   2   3       92.43       82.37      3.52 o
   4   2   3      286.38      257.13      6.22 o
   5   2   3    10915.64    10664.08    193.53 o
   6   2   3      172.52      186.12     15.38 o
   7   2   3      632.33      636.06     15.62 o
   8   2   3      338.24      362.89     11.37 o
   9   2   3      372.01      350.23     32.52 o
  10   2   3     1507.20     1536.20     52.19 o
  11   2   3       91.78      114.50     22.75 o
  12   2   3       46.14      109.10     25.03 o
  13   2   3       47.35       74.71     54.50 o
 -11   3   3      983.60     1048.37     69.53 o
 -10   3   3        9.88        2.01     21.09 o
  -9   3   3      170.54      134.96     28.13 o
  -8   3   3      782.50      753.55     25.34 o
  -7   3   3      511.15      482.70     15.77 o
  -6   3   3     2492.57     2532.27     52.83 o
  -5   3   3     1260.73     1299.13     29.88 o
  -4   3   3       79.74      134.88      7.13 o
  -3   3   3     3059.29     3297.06     68.69 o
  -2   3   3      239.74      193.82     10.99 o
  -1   3   3     6048.61     6447.05    111.20 o
   0   3   3     4451.34     4955.10     92.47 o
   1   3   3      819.17      828.28     14.77 o
   2   3   3     9395.53     9910.88    445.19 o
   3   3   3      620.36      635.24     39.11 o
   4   3   3     3984.77     3741.56     71.14 o
   5   3   3     3184.21     3022.07     55.10 o
   6   3   3     1501.38     1402.68     30.15 o
   7   3   3       25.19       21.01      4.63 o
   8   3   3     1451.36     1403.18     55.81 o
   9   3   3      480.73      495.59     18.37 o
  10   3   3     1029.54      965.94     36.73 o
  11   3   3      356.34      347.19     36.92 o
  12   3   3      308.46      464.09     58.89 o
  13   3   3       26.47        8.79     43.95 o
 -11   4   3       47.04       44.61     39.99 o
 -10   4   3      159.31      154.55     30.02 o
  -9   4   3       66.69       91.95     21.97 o
  -8   4   3        1.64      -17.11      9.00 o
  -7   4   3      771.77      755.42     21.38 o
  -6   4   3     2464.53     2561.20     66.36 o
  -5   4   3      299.12      271.80     10.76 o
  -4   4   3      540.75      473.01     20.22 o
  -3   4   3     1222.75     1303.30     26.41 o
  -2   4   3     2749.18     2751.67     54.50 o
  -1   4   3     3464.17     3587.32     74.27 o
   0   4   3     2664.17     2789.80    162.17 o
   1   4   3    11152.44    12019.73    277.92 o
   2   4   3     1122.83     1209.70     22.75 o
   3   4   3       45.22       32.97      3.05 o
   4   4   3     3756.04     3733.80     80.14 o
   5   4   3     1724.80     1635.84     62.41 o
   6   4   3     1055.14     1039.42     23.52 o
   7   4   3        4.09        5.44      4.86 o
   8   4   3      107.16      128.08      8.01 o
   9   4   3     1665.74     1697.73     49.68 o
  10   4   3       65.43       71.46     13.30 o
  11   4   3     1380.81     1492.85     66.03 o
  12   4   3       43.03       -6.15     53.62 o
 -11   5   3      219.23      272.48     53.62 o
 -10   5   3      196.31      260.03     78.23 o
  -9   5   3       29.06       49.15     24.40 o
  -8   5   3       16.14       35.60     29.44 o
  -7   5   3     2549.03     2630.09     72.09 o
  -6   5   3      162.96      142.33      8.79 o
  -5   5   3     1969.20     1886.40     50.95 o
  -4   5   3     2042.82     2073.46     46.66 o
  -3   5   3      789.80      805.45     17.32 o
  -2   5   3     9394.43    10190.57    162.19 o
  -1   5   3      977.97     1062.41     16.24 o
   0   5   3     8898.25     9610.55    289.18 o
   1   5   3     1690.33     1922.07     42.38 o
   2   5   3     3081.21     3134.65     59.16 o
   3   5   3     1086.47      976.92     27.69 o
   4   5   3     1280.56     1464.57     42.63 o
   5   5   3     2391.66     2322.81     53.47 o
   6   5   3       10.79       16.38      6.11 o
   7   5   3      383.16      348.49     11.61 o
   8   5   3      874.65      850.09     22.60 o
   9   5   3      448.54      434.57     20.66 o
  10   5   3      530.83      516.33     43.95 o
  11   5   3      451.08      416.62     54.50 o
  12   5   3      259.25      319.94     51.86 o
 -10   6   3        0.36       21.53     35.60 o
  -9   6   3       51.48       83.69     32.08 o
  -8   6   3      565.54      626.33     32.65 o
  -7   6   3      457.24      447.80     24.48 o
  -6   6   3     2677.48     2670.02     53.94 o
  -5   6   3     2068.12     1885.17     54.50 o
  -4   6   3      796.82      743.10     16.12 o
  -3   6   3     3248.06     3410.05    102.40 o
  -2   6   3      277.94      293.21      6.75 o
  -1   6   3     2837.69     2865.02     46.45 o
   0   6   3      352.08      334.81      7.80 o
   1   6   3     1810.07     1933.11     69.44 o
   2   6   3     2723.60     2861.08     60.26 o
   3   6   3      113.17      127.67      5.85 o
   4   6   3     2591.00     2593.81     48.84 o
   5   6   3     1488.04     1406.19     32.73 o
   6   6   3     1159.37     1242.24     33.27 o
   7   6   3      193.06      209.67      9.95 o
   8   6   3     1480.64     1491.28     67.68 o
   9   6   3      712.65      718.26     25.42 o
  10   6   3     2204.40     2314.80     87.42 o
  11   6   3      327.98      355.98     48.34 o
  12   6   3      654.44      503.64     66.80 o
 -10   7   3        5.62       61.53     58.01 o
  -9   7   3      335.51      382.84     40.28 o
  -8   7   3      289.29      262.46     30.76 o
  -7   7   3     1309.45     1288.85     54.50 o
  -6   7   3      695.29      657.61     25.49 o
  -5   7   3      204.56      186.22      7.91 o
  -4   7   3      609.42      546.79     23.73 o
  -3   7   3      773.14      701.19     14.13 o
  -2   7   3     2988.84     3151.44     54.56 o
  -1   7   3     1384.77     1420.35     24.84 o
   0   7   3      746.76      806.74     15.59 o
   1   7   3     1685.91     1696.82     33.83 o
   2   7   3       47.52       62.17      4.63 o
   3   7   3      922.71      927.46     22.37 o
   4   7   3     2194.99     2142.42     42.16 o
   5   7   3      477.21      418.75     23.73 o
   6   7   3     1675.89     1781.73     45.78 o
   7   7   3       10.25       21.50      9.67 o
   8   7   3       68.53       80.86     13.18 o
   9   7   3     3368.99     3553.61    125.69 o
  10   7   3       96.17       58.89     38.67 o
  11   7   3      503.29      600.32     64.16 o
  12   7   3       86.90      124.81     53.62 o
  -9   8   3      136.02      156.45     28.13 o
  -8   8   3      307.48      256.78     23.84 o
  -7   8   3     1166.23     1145.48     42.84 o
  -6   8   3      414.45      379.91     19.34 o
  -5   8   3      872.19      779.06     24.48 o
  -4   8   3       61.01       54.06      5.49 o
  -3   8   3        2.87        6.45      5.50 o
  -2   8   3     1646.67     1726.45     35.90 o
  -1   8   3     1037.80      987.49     22.41 o
   0   8   3     3200.69     3377.92     74.52 o
   1   8   3       25.53       37.47      3.14 o
   2   8   3        0.80       10.14      5.27 o
   3   8   3     1543.56     1478.85     35.22 o
   4   8   3      160.88      142.73      7.60 o
   5   8   3     3519.33     3568.38     75.55 o
   6   8   3      689.22      650.87     55.81 o
   7   8   3     1129.15     1125.60     30.76 o
   8   8   3      893.35      822.70     26.37 o
   9   8   3      444.01      377.07     27.25 o
  10   8   3      832.54      900.93     70.32 o
  11   8   3       19.61       69.44     43.07 o
  -9   9   3      210.61      261.05     35.16 o
  -8   9   3      393.42      403.08     31.53 o
  -7   9   3      154.30      136.95     20.44 o
  -6   9   3      699.70      658.64     84.82 o
  -5   9   3       18.30       20.66      9.71 o
  -4   9   3     1718.30     1680.10     34.78 o
  -3   9   3      135.33      125.29     12.74 o
  -2   9   3        6.55       -4.19      5.26 o
  -1   9   3      892.58      916.34     20.40 o
   0   9   3      943.22      854.85     42.63 o
   1   9   3     1192.78     1176.27     34.83 o
   2   9   3      835.43      817.34     22.35 o
   3   9   3      929.07      870.65     24.02 o
   4   9   3     1472.41     1464.76     40.33 o
   5   9   3     1455.28     1582.92     40.57 o
   6   9   3      750.71      730.69     21.87 o
   7   9   3      423.05      439.32     18.90 o
   8   9   3        0.65        7.03     15.82 o
   9   9   3      955.53      967.73     42.19 o
  10   9   3      783.05      783.15     55.37 o
  11   9   3      277.86      349.82     44.83 o
  -8  10   3        1.69      -55.37     47.46 o
  -7  10   3      228.99      331.40     29.51 o
  -6  10   3      615.10      590.14     46.15 o
  -5  10   3       22.46      -11.55     27.25 o
  -4  10   3        2.86      -10.01     10.24 o
  -3  10   3      107.38       98.49      8.37 o
  -2  10   3      102.62      100.94      8.37 o
  -1  10   3      730.53      710.38     17.02 o
   0  10   3      105.84      106.73      9.35 o
   1  10   3      752.61      785.22     52.30 o
   2  10   3      398.07      362.13     16.70 o
   3  10   3     1662.39     1709.71     44.52 o
   4  10   3     2854.70     2992.72     82.31 o
   5  10   3       57.08       33.25     31.20 o
   6  10   3     1490.44     1513.89     43.95 o
   7  10   3        0.41       13.18     18.46 o
   8  10   3      238.91      254.90     21.97 o
   9  10   3      245.48      292.69     37.79 o
  10  10   3       10.60       47.46     32.52 o
  -7  11   3      569.01      733.05     71.20 o
  -6  11   3        0.24       20.02     24.71 o
  -5  11   3      400.01      338.41     38.23 o
  -4  11   3        0.30       -0.44     13.05 o
  -3  11   3      129.71       94.61     10.89 o
  -2  11   3      156.45      171.21      9.23 o
  -1  11   3        5.93        0.29     12.31 o
   0  11   3     1165.72     1101.56     35.45 o
   1  11   3      527.33      532.05     43.51 o
   2  11   3      555.60      540.53     14.11 o
   3  11   3      832.55      835.62     33.04 o
   4  11   3        9.11        7.68     12.31 o
   5  11   3     1259.22     1220.87     49.22 o
   6  11   3       43.01       36.92     20.22 o
   7  11   3      532.76      519.46     38.67 o
   8  11   3      178.67      175.79     27.25 o
   9  11   3       54.24       82.62     61.53 o
  10  11   3      223.73      348.07     43.95 o
  -6  12   3      250.24      299.72     53.62 o
  -5  12   3       81.24       78.58     81.74 o
  -4  12   3        2.72       37.04     21.28 o
  -3  12   3       50.10       51.57     20.66 o
  -2  12   3      661.53      612.74     29.40 o
  -1  12   3      805.70      798.97     32.52 o
   0  12   3     1194.76     1192.74     49.22 o
   1  12   3       47.76       63.28     16.70 o
   2  12   3      662.85      659.21     32.52 o
   3  12   3       38.14       15.82     15.82 o
   4  12   3      416.89      445.63     25.49 o
   5  12   3      394.34      406.96     28.13 o
   6  12   3     1323.01     1219.11     55.37 o
   7  12   3      511.13      512.43     40.43 o
   8  12   3       21.63       67.68     37.79 o
   9  12   3       59.76      -50.10     60.65 o
  -5  13   3       13.96        7.03     45.71 o
  -4  13   3      491.41      559.25     55.10 o
  -3  13   3      108.16       78.70     79.11 o
  -2  13   3       87.19       67.68     41.31 o
  -1  13   3     1085.23     1132.97     65.04 o
   0  13   3      212.14      188.97     19.34 o
   1  13   3      550.08      572.20     30.76 o
   2  13   3        6.96       32.52     16.70 o
   3  13   3      275.45      266.32     28.13 o
   4  13   3      456.44      476.39     37.79 o
   5  13   3      278.96      271.60     50.98 o
   6  13   3      466.82      375.31     50.98 o
  -2  14   3      273.57      259.29     58.89 o
  -1  14   3       16.09       58.01     44.83 o
   0  14   3     1155.80     1184.83    110.75 o
   1  14   3       56.53       64.16     43.07 o
   2  14   3      280.56      355.10     58.01 o
  -1  15   3      311.33      305.00     60.65 o
   0  15   3      210.56      343.67     59.77 o
   1  15   3      230.62      284.78     52.74 o
   2  15   3      245.04      209.19     50.98 o
  -2 -15   4      287.37      376.19     65.92 o
  -1 -15   4       22.26        3.52     49.22 o
   0 -15   4      146.98      201.28     53.62 o
  -5 -14   4      435.02      339.28     72.95 o
  -3 -14   4      465.20      401.68     60.65 o
  -2 -14   4      306.76      313.79     56.25 o
  -1 -14   4      286.77      377.95     51.86 o
   0 -14   4      311.35      326.09     50.10 o
   1 -14   4        0.02      -38.67     41.31 o
   3 -14   4      101.58       14.06     46.58 o
  -7 -13   4      125.52      106.35     42.19 o
  -6 -13   4      396.51      436.84     65.04 o
  -5 -13   4       16.02      -51.86     42.19 o
  -4 -13   4      842.97      907.96     79.98 o
  -3 -13   4     1629.39     1674.41    116.02 o
  -2 -13   4      622.20      673.28     58.01 o
  -1 -13   4      614.83      632.52     41.95 o
   0 -13   4       74.28       74.14     27.69 o
   1 -13   4      242.52      287.91     27.24 o
   2 -13   4      349.14      361.68     36.35 o
   3 -13   4      129.32      165.05     49.66 o
   4 -13   4      209.55      194.25     45.71 o
   5 -13   4       46.72       25.49     48.34 o
  -8 -12   4        8.67      -22.85     39.55 o
  -7 -12   4      859.83     1085.51    105.47 o
  -6 -12   4       27.74       21.97     36.04 o
  -5 -12   4       17.63      116.90     36.04 o
  -4 -12   4      598.32      684.70     61.53 o
  -3 -12   4        0.05      -28.13     26.37 o
  -2 -12   4      727.53      642.51     56.25 o
  -1 -12   4       59.93       62.12     25.93 o
   0 -12   4      534.49      510.48     25.95 o
   1 -12   4      123.59      129.56     21.75 o
   2 -12   4       10.40       32.87     17.90 o
   3 -12   4      528.90      606.67     36.88 o
   4 -12   4       76.95       59.39     44.83 o
   5 -12   4       12.12       54.50     28.13 o
   6 -12   4      507.16      438.81     47.03 o
  -9 -11   4      244.52      348.07     71.20 o
  -8 -11   4      438.06      464.97     58.89 o
  -7 -11   4      218.56      199.52     44.83 o
  -6 -11   4      513.58      411.35     49.22 o
  -5 -11   4     1091.28     1101.33     56.25 o
  -4 -11   4      141.92      117.78     21.09 o
  -3 -11   4     1745.04     1893.81     89.65 o
  -2 -11   4       30.53        0.63     13.79 o
  -1 -11   4     1077.31     1070.43     92.73 o
   0 -11   4      681.11      659.17     56.69 o
   1 -11   4       45.43       51.78     10.86 o
   2 -11   4      112.94      105.47     14.68 o
   3 -11   4      381.30      402.97     27.61 o
   4 -11   4      146.23      123.57     22.90 o
   5 -11   4      589.19      662.75     31.89 o
   6 -11   4      211.33      196.54     32.52 o
   7 -11   4     1030.81     1146.21     70.21 o
 -10 -10   4       84.14       14.94     62.41 o
  -9 -10   4       75.67       25.49     50.10 o
  -8 -10   4      653.60      733.05     75.59 o
  -7 -10   4      550.44      434.20     41.31 o
  -6 -10   4     1206.92     1279.76     65.04 o
  -5 -10   4        7.36      -34.28     19.34 o
  -4 -10   4      325.11      279.38     27.69 o
  -3 -10   4      482.39      413.87     23.57 o
  -2 -10   4      683.64      647.05     27.25 o
  -1 -10   4      688.31      662.33     25.65 o
   0 -10   4       20.99       18.90      8.70 o
   1 -10   4      633.80      582.54     36.92 o
   2 -10   4     2579.23     2610.48    100.19 o
   3 -10   4        0.26      -14.65     16.26 o
   4 -10   4     1672.23     1588.86     62.44 o
   5 -10   4      127.50      110.26     15.70 o
   6 -10   4      252.55      285.66     24.48 o
   7 -10   4     1213.27     1261.79     58.28 o
   8 -10   4      152.49      195.92     39.11 o
 -10  -9   4       72.36      124.81     43.95 o
  -9  -9   4     1296.96     1232.29     99.32 o
  -8  -9   4        0.95        1.76     37.79 o
  -7  -9   4     1496.37     1437.09     72.07 o
  -6  -9   4        9.01      -24.61     19.34 o
  -5  -9   4      237.65      217.61     19.17 o
  -4  -9   4      333.83      334.76     20.64 o
  -3  -9   4      444.92      412.00     18.58 o
  -2  -9   4      326.15      310.29     15.38 o
  -1  -9   4       55.26       62.64     19.34 o
   0  -9   4     1562.63     1494.53     43.45 o
   1  -9   4      362.97      346.97     13.63 o
   2  -9   4      148.35      129.31     10.83 o
   3  -9   4     1202.30     1275.27     56.25 o
   4  -9   4       38.56       32.19     24.61 o
   5  -9   4      519.82      446.92     20.47 o
   6  -9   4      979.96     1044.13     34.74 o
   7  -9   4       28.17       75.97     23.29 o
   8  -9   4      972.16     1017.90     61.09 o
   9  -9   4       17.37       19.52     53.18 o
 -11  -8   4      585.38      646.91     92.29 o
 -10  -8   4      314.49      428.56     42.09 o
  -9  -8   4      162.82       94.05     42.19 o
  -8  -8   4     1834.19     2011.92     77.35 o
  -7  -8   4       52.30       55.37     21.97 o
  -6  -8   4      214.78      207.43     21.09 o
  -5  -8   4      600.67      626.16     26.57 o
  -4  -8   4       63.06       35.16     10.13 o
  -3  -8   4     1000.77     1087.72     29.03 o
  -2  -8   4      778.00      764.17     20.81 o
  -1  -8   4      402.86      375.02     18.02 o
   0  -8   4     1469.29     1449.97     70.76 o
   1  -8   4      806.26      791.19     29.01 o
   2  -8   4     2646.91     2815.52    137.12 o
   3  -8   4     2573.62     2421.24     63.57 o
   4  -8   4     2010.37     2027.00     57.84 o
   5  -8   4     2089.12     1962.39     95.81 o
   6  -8   4       71.48       44.40     11.39 o
   7  -8   4     1509.29     1506.58     47.90 o
   8  -8   4      801.45      826.73     33.40 o
   9  -8   4      489.09      510.29     57.13 o
  10  -8   4      296.16      294.45     58.89 o
 -11  -7   4      489.62      552.16     40.67 o
 -10  -7   4       27.95       27.09     21.13 o
  -9  -7   4      617.32      637.97     29.59 o
  -8  -7   4      606.46      657.17     29.98 o
  -7  -7   4      550.82      486.33     24.86 o
  -6  -7   4      110.01      115.14     18.46 o
  -5  -7   4      263.75      251.29     32.08 o
  -4  -7   4      597.86      627.56     22.14 o
  -3  -7   4     1943.44     1798.81     74.71 o
  -2  -7   4        5.83       -1.97      6.50 o
  -1  -7   4     2567.99     2473.00    159.09 o
   0  -7   4      334.73      307.80     25.93 o
   1  -7   4      448.10      425.55     36.04 o
   2  -7   4     2658.97     2623.62     95.37 o
   3  -7   4      129.57      114.25      6.61 o
   4  -7   4     3117.68     3076.30     75.58 o
   5  -7   4        0.40       -4.04     10.55 o
   6  -7   4     1271.54     1336.47     33.04 o
   7  -7   4      702.13      738.05     24.65 o
   8  -7   4      173.05      173.02     16.47 o
   9  -7   4      612.62      713.33     31.16 o
  10  -7   4       55.10       47.77     35.11 o
 -11  -6   4       13.61       42.21     37.79 o
 -10  -6   4        3.05       57.00     19.62 o
  -9  -6   4      628.43      622.32     56.25 o
  -8  -6   4       91.56       73.46     13.97 o
  -7  -6   4      504.81      509.93     31.20 o
  -6  -6   4      325.04      289.43     17.58 o
  -5  -6   4       36.61       33.13      8.01 o
  -4  -6   4     1277.09     1227.76     33.14 o
  -3  -6   4      396.43      379.08     13.97 o
  -2  -6   4     6082.01     6278.04    237.32 o
  -1  -6   4     2063.06     2050.48     49.09 o
   0  -6   4     2768.76     2737.91    119.98 o
   1  -6   4     4010.85     4417.48     90.97 o
   2  -6   4       67.93       51.17     12.74 o
   3  -6   4     5582.33     5276.67    198.64 o
   4  -6   4      425.13      407.14     13.89 o
   5  -6   4     3173.03     3081.17     75.80 o
   6  -6   4       29.41       14.94      9.67 o
   7  -6   4      392.31      334.99     41.75 o
   8  -6   4      641.38      664.76     31.64 o
   9  -6   4        0.44       27.15     27.69 o
  10  -6   4      151.15      169.98     30.72 o
  11  -6   4       65.28       42.19     58.01 o
 -12  -5   4       94.38      144.25     32.30 o
 -11  -5   4       62.31       42.47     24.35 o
 -10  -5   4      198.44      215.61     28.09 o
  -9  -5   4      403.29      362.87     47.90 o
  -8  -5   4     1702.15     1666.29     72.51 o
  -7  -5   4     1203.31     1227.83     54.06 o
  -6  -5   4     1091.07     1027.38     26.32 o
  -5  -5   4     2113.33     2244.18     90.09 o
  -4  -5   4      400.59      369.80     12.01 o
  -3  -5   4      183.65      122.81      8.79 o
  -2  -5   4     4998.29     4810.73    137.12 o
  -1  -5   4     5445.31     5371.34    265.88 o
   0  -5   4     4156.77     4381.58    129.18 o
   1  -5   4      123.14      102.88     15.38 o
   2  -5   4     2187.58     2115.63     77.79 o
   3  -5   4     5109.14     5162.97    125.91 o
   4  -5   4     2070.68     1981.90     36.87 o
   5  -5   4      663.68      622.77     19.24 o
   6  -5   4      369.76      358.85     29.44 o
   7  -5   4        9.97       12.43     11.42 o
   8  -5   4     1322.25     1302.28     56.69 o
   9  -5   4      358.87      376.05     45.27 o
  10  -5   4      665.82      760.30     46.61 o
  11  -5   4        1.68       27.35     25.68 o
 -12  -4   4      304.05      312.03     56.25 o
 -11  -4   4       78.47      116.05     53.62 o
 -10  -4   4      254.76      232.43     36.92 o
  -9  -4   4     1112.80     1031.64     40.04 o
  -8  -4   4     1320.12     1375.67     43.93 o
  -7  -4   4      350.35      312.31     15.38 o
  -6  -4   4     2027.63     2017.23     44.03 o
  -5  -4   4     1172.81     1152.73     29.44 o
  -4  -4   4      410.86      460.45     25.05 o
  -3  -4   4     3342.18     3288.84     78.44 o
  -2  -4   4      336.04      280.26     15.82 o
  -1  -4   4     6652.40     6746.29    169.13 o
   0  -4   4      211.63      210.12     10.86 o
   1  -4   4     7217.50     6846.40    166.42 o
   2  -4   4     3610.24     3979.41    105.17 o
   3  -4   4      366.98      416.56     10.98 o
   4  -4   4     6593.96     6918.99    188.54 o
   5  -4   4      144.74      122.45     10.99 o
   6  -4   4      142.78      147.93     10.13 o
   7  -4   4     2342.92     2131.24     61.52 o
   8  -4   4       53.03       54.50     15.15 o
   9  -4   4      747.03      704.07     70.32 o
  10  -4   4      187.88      174.91     26.60 o
  11  -4   4       51.10       71.04     32.52 o
  12  -4   4      115.31      220.13     72.95 o
 -12  -3   4      399.07      533.27     49.06 o
 -11  -3   4        1.42        3.52     44.83 o
 -10  -3   4        1.69       11.20     20.13 o
  -9  -3   4      720.73      736.20     31.79 o
  -8  -3   4       16.50       19.21     10.76 o
  -7  -3   4     2587.38     2631.34     64.27 o
  -6  -3   4      866.12      875.95     21.96 o
  -5  -3   4     4661.55     4849.25    100.64 o
  -4  -3   4     6413.43     6729.01    393.33 o
  -3  -3   4     1815.19     1901.66     41.52 o
  -2  -3   4    19833.50    20970.00    860.50 o
  -1  -3   4      699.63      628.62     28.13 o
   0  -3   4     3126.89     3065.37    212.71 o
   1  -3   4     3088.46     3077.17    181.94 o
   2  -3   4      126.85      120.24      4.17 o
   3  -3   4      491.67      385.98     15.38 o
   4  -3   4      851.13      796.82     25.93 o
   5  -3   4     1157.76     1115.86     39.11 o
   6  -3   4     1254.96     1207.11     28.90 o
   7  -3   4      950.58      927.54     28.25 o
   8  -3   4     4993.70     5280.03    244.46 o
   9  -3   4      325.83      344.07     26.77 o
  10  -3   4       97.37      171.09     43.51 o
  11  -3   4      208.22      251.15     31.62 o
  12  -3   4      162.23      227.65     47.46 o
 -12  -2   4       89.17      126.52     72.95 o
 -11  -2   4       17.35        1.51     44.39 o
 -10  -2   4      369.68      429.50     33.54 o
  -9  -2   4      916.50      873.10     58.01 o
  -8  -2   4      639.72      664.75     25.03 o
  -7  -2   4     1823.00     1813.56     45.38 o
  -6  -2   4      411.87      380.38     13.35 o
  -5  -2   4     2158.08     2304.13     85.70 o
  -4  -2   4       62.47       63.59      6.84 o
  -3  -2   4     2239.29     1924.77    229.41 o
  -2  -2   4     1311.60     1201.04     73.39 o
  -1  -2   4     7946.01     8288.30    470.68 o
   0  -2   4      513.16      496.87     14.47 o
   1  -2   4     1095.85     1187.22     37.28 o
   2  -2   4     1536.45     1609.47     36.42 o
   3  -2   4    12126.01    13262.96    316.72 o
   4  -2   4      769.96      747.64     17.08 o
   5  -2   4     3794.22     3673.73     76.33 o
   6  -2   4       51.69       40.43      5.69 o
   7  -2   4      390.21      348.79     11.49 o
   8  -2   4     3701.26     3659.24    154.07 o
   9  -2   4      354.46      365.41     24.48 o
  10  -2   4      866.13      863.65     46.05 o
  11  -2   4       11.95      -41.72     23.74 o
  12  -2   4      360.32      375.92     40.51 o
 -12  -1   4        0.69       40.03     28.57 o
 -11  -1   4      440.94      512.42     53.18 o
 -10  -1   4      364.35      389.10     29.81 o
  -9  -1   4       62.31       62.10     19.78 o
  -8  -1   4     2281.16     2274.93     76.03 o
  -7  -1   4      313.43      335.80     20.66 o
  -6  -1   4     3697.20     3828.24     82.49 o
  -5  -1   4      132.31      151.93      9.00 o
  -4  -1   4     9888.32    10327.80    501.00 o
  -3  -1   4     2580.92     2475.47    170.52 o
  -2  -1   4     3370.18     3866.62     83.58 o
  -1  -1   4    27269.09    29639.44    978.71 o
   0  -1   4     3477.47     3753.93    179.75 o
   1  -1   4       26.76       12.74      6.15 o
   2  -1   4     4118.43     4192.65    146.79 o
   3  -1   4        1.15        3.98     12.31 o
   4  -1   4    10701.13    10576.24    220.31 o
   5  -1   4      576.81      585.71     15.84 o
   6  -1   4       96.42       72.51      7.03 o
   7  -1   4     2563.01     2528.03     63.20 o
   8  -1   4      444.98      401.58     48.78 o
   9  -1   4     5160.88     5460.88    256.27 o
  10  -1   4      756.72      767.38     81.74 o
  11  -1   4      671.52      747.39     48.43 o
  12  -1   4       81.26      120.58     70.76 o
 -12   0   4      771.78      819.53     59.16 o
 -11   0   4      289.03      319.78     70.32 o
 -10   0   4      872.31      821.16     52.30 o
  -9   0   4      841.04      826.14     64.60 o
  -8   0   4       10.42       -2.95     28.13 o
  -7   0   4     5205.81     5432.74    116.85 o
  -6   0   4      279.73      245.49     16.70 o
  -5   0   4      557.83      462.56     16.70 o
  -4   0   4       17.97       11.74      5.27 o
  -3   0   4     1406.53     1528.73     31.79 o
  -2   0   4     2482.45     2477.38     56.53 o
  -1   0   4      756.24      810.86     19.34 o
   0   0   4    27369.18    28593.18    798.53 o
   1   0   4     3415.67     3817.00     76.70 o
   2   0   4     5027.35     4980.59    117.93 o
   3   0   4     8806.69     9145.74    277.31 o
   4   0   4     5339.97     5366.16    103.03 o
   5   0   4      623.68      497.71     27.69 o
   6   0   4     6941.26     7539.03    194.52 o
   7   0   4       39.00       30.35     14.94 o
   8   0   4     4596.78     4671.33    163.52 o
   9   0   4       94.45      122.87     26.81 o
  10   0   4     2817.49     2803.19    117.75 o
  11   0   4      432.98      429.44     33.33 o
  12   0   4      200.87      193.13     37.67 o
 -12   1   4      472.91      489.58     53.62 o
 -11   1   4      490.37      497.62     92.73 o
 -10   1   4      256.65      266.01     26.60 o
  -9   1   4      149.60      143.73     14.77 o
  -8   1   4      349.66      390.69     18.89 o
  -7   1   4      838.62      737.48     28.13 o
  -6   1   4      713.51      631.70     42.19 o
  -5   1   4     2131.44     2338.09     55.31 o
  -4   1   4      146.64      142.32     11.43 o
  -3   1   4       45.77       89.48      5.59 o
  -2   1   4      571.06      584.89     14.94 o
  -1   1   4     9567.25    10684.13    287.12 o
   0   1   4    26347.45    30252.77    599.18 o
   1   1   4     1983.50     2231.92     39.70 o
   2   1   4       65.48      115.59     10.11 o
   3   1   4      880.64      763.04     30.32 o
   4   1   4     4414.10     4348.83    261.05 o
   5   1   4     7931.31     7653.79    163.91 o
   6   1   4      154.33      171.84      9.32 o
   7   1   4     3410.28     3466.53    176.67 o
   8   1   4     1181.20     1177.89     35.25 o
   9   1   4      610.82      581.51     24.65 o
  10   1   4      781.25      810.82     54.06 o
  11   1   4       67.82       71.23     33.84 o
  12   1   4       38.27       58.75     23.09 o
  13   1   4      173.74      188.97     72.95 o
 -12   2   4      330.47      311.15     72.07 o
 -11   2   4     1542.44     1682.17    157.33 o
 -10   2   4        2.01      -17.19     29.01 o
  -9   2   4      287.25      291.22     20.16 o
  -8   2   4      743.20      747.04     27.95 o
  -7   2   4      614.63      599.78     17.10 o
  -6   2   4     1829.15     1727.95     47.46 o
  -5   2   4      460.72      552.48     15.39 o
  -4   2   4     1134.37     1193.88     27.33 o
  -3   2   4     2612.94     2704.93     62.72 o
  -2   2   4      530.17      614.38     14.76 o
  -1   2   4     9123.54     9930.05    241.60 o
   0   2   4      343.48      367.71      7.60 o
   1   2   4     2317.86     2517.90     40.96 o
   2   2   4    34861.20    37102.01    717.17 o
   3   2   4      146.94      133.47      3.73 o
   4   2   4     9905.73     9961.46    212.04 o
   5   2   4      601.03      615.33     14.92 o
   6   2   4     3907.09     3792.72     90.53 o
   7   2   4     1999.78     2016.14     47.81 o
   8   2   4      357.96      322.59     20.22 o
   9   2   4     1074.48     1072.65     58.89 o
  10   2   4       51.83       96.16     19.81 o
  11   2   4      494.86      625.72     35.41 o
  13   2   4       50.20      -38.67     37.79 o
 -11   3   4      115.63       91.61     33.14 o
 -10   3   4      521.33      562.36     49.66 o
  -9   3   4      431.40      408.24     33.40 o
  -8   3   4        8.15       10.13     11.61 o
  -7   3   4      376.91      350.99     21.53 o
  -6   3   4      927.97      944.93     61.53 o
  -5   3   4      400.99      305.53     18.46 o
  -4   3   4      315.88      242.63     10.55 o
  -3   3   4      859.67      893.45     19.77 o
  -2   3   4     6504.86     6783.07    121.37 o
  -1   3   4      307.00      281.68      6.33 o
   0   3   4     3158.72     3462.10    117.34 o
   1   3   4        6.70        0.60      4.00 o
   2   3   4      586.15      617.70     11.33 o
   3   3   4    12451.20    12432.41    277.51 o
   4   3   4     1635.60     1508.86     30.53 o
   5   3   4     7797.32     7858.21    157.05 o
   6   3   4      762.03      697.77     15.39 o
   7   3   4      304.86      268.40      9.23 o
   8   3   4      727.11      724.53     20.19 o
   9   3   4     1401.27     1409.01     45.32 o
  10   3   4     1023.09     1064.77     35.93 o
  11   3   4      322.34      316.21     24.77 o
  13   3   4      118.37      195.13     63.28 o
 -11   4   4      812.02      865.77     80.86 o
 -10   4   4      408.87      480.46     42.19 o
  -9   4   4       10.48       47.72     22.63 o
  -8   4   4      178.43      215.31     13.98 o
  -7   4   4        2.75       -8.61     11.87 o
  -6   4   4      194.60      180.18     14.50 o
  -5   4   4     1318.39     1253.99     33.84 o
  -4   4   4       36.78       28.42      5.69 o
  -3   4   4       81.63       54.39      8.79 o
  -2   4   4    14112.15    16104.75    289.41 o
  -1   4   4     2812.44     2947.16    101.52 o
   0   4   4    14987.49    15461.38    599.89 o
   1   4   4     2773.37     3238.80    161.73 o
   2   4   4      691.76      610.44     12.89 o
   3   4   4      703.28      626.64     18.34 o
   4   4   4     1163.04     1184.57     24.61 o
   5   4   4     8165.28     8507.05    186.67 o
   6   4   4       10.10       13.62      3.73 o
   7   4   4      339.30      318.63     14.94 o
   8   4   4      296.72      306.16     13.18 o
   9   4   4      495.42      442.08     18.05 o
  10   4   4     1191.64     1165.73     48.16 o
  11   4   4       44.46       79.98     31.64 o
  12   4   4       88.46      206.55     54.50 o
 -11   5   4      467.43      393.77     70.32 o
 -10   5   4       52.67       76.93     27.64 o
  -9   5   4       26.47        8.07     19.99 o
  -8   5   4      704.11      763.31     70.32 o
  -7   5   4        0.54       -6.39     12.64 o
  -6   5   4     1776.72     1737.30     45.53 o
  -5   5   4      620.23      627.09     19.89 o
  -4   5   4      317.58      280.48     11.76 o
  -3   5   4     4191.45     4328.24    140.19 o
  -2   5   4      421.10      438.77     29.44 o
  -1   5   4    14970.67    15889.17    276.22 o
   0   5   4      573.89      680.79     32.52 o
   1   5   4     1453.92     1456.39     29.64 o
   2   5   4      860.68      895.83     16.97 o
   3   5   4        1.96        3.96      4.97 o
   4   5   4     6402.67     6606.54    163.28 o
   5   5   4      536.27      521.17     15.38 o
   6   5   4      894.36      851.22     20.10 o
   7   5   4      139.45      136.85      6.75 o
   8   5   4        5.16       11.51      9.67 o
   9   5   4      636.46      614.35     31.64 o
  10   5   4      122.37      129.99     17.37 o
  11   5   4      475.48      557.26     56.25 o
  12   5   4      513.08      613.51     69.44 o
 -10   6   4      455.22      478.15     63.28 o
  -9   6   4       30.17       95.34     34.72 o
  -8   6   4      160.25      190.55     25.39 o
  -7   6   4     1234.57     1192.12     37.22 o
  -6   6   4     1150.61     1111.60     55.37 o
  -5   6   4       45.08       30.38      9.23 o
  -4   6   4     1819.38     1785.89     39.28 o
  -3   6   4       72.50       80.04      6.12 o
  -2   6   4     4515.93     4689.26    125.25 o
  -1   6   4      206.74      205.27      5.71 o
   0   6   4     3244.73     3439.15     59.62 o
   1   6   4     4899.83     5521.58    215.78 o
   2   6   4       22.88       54.32      6.15 o
   3   6   4     2576.47     2474.01     49.41 o
   4   6   4     2162.96     2266.73     55.81 o
   5   6   4     1939.54     1896.92     95.37 o
   6   6   4      773.36      749.51     20.32 o
   7   6   4        0.45       -3.24     20.66 o
   8   6   4       23.05       71.49     14.50 o
   9   6   4      757.60      750.25     33.84 o
  10   6   4      314.52      349.82     30.76 o
  11   6   4      823.79      934.33     74.71 o
  12   6   4        3.52       35.16     46.58 o
 -10   7   4      257.90      258.41     63.28 o
  -9   7   4       90.83       94.51     76.03 o
  -8   7   4      132.77      149.50     24.55 o
  -7   7   4     1737.93     1750.21    111.63 o
  -6   7   4      549.86      526.81     15.21 o
  -5   7   4     1531.25     1422.00     31.38 o
  -4   7   4      115.43       98.83      6.50 o
  -3   7   4     3396.49     3586.36     70.45 o
  -2   7   4     1032.36     1019.49     18.58 o
  -1   7   4     2016.91     2077.20     37.77 o
   0   7   4     4124.60     4359.94     77.42 o
   1   7   4      676.93      656.96     19.78 o
   2   7   4      831.25      789.14     18.76 o
   3   7   4      625.45      510.99     18.46 o
   4   7   4       38.09       33.01      4.79 o
   5   7   4     2043.71     2029.87     41.25 o
   6   7   4      791.41      705.04     24.17 o
   7   7   4      306.23      318.15     13.70 o
   8   7   4     1174.70     1194.54     67.68 o
   9   7   4       11.35       21.97     21.09 o
  10   7   4     2137.43     2286.16     99.32 o
  11   7   4      112.05      135.36     45.71 o
  12   7   4      366.59      314.67     66.80 o
  -9   8   4      146.67      185.46     30.76 o
  -8   8   4      579.93      688.65     75.59 o
  -7   8   4        1.69        8.46     13.85 o
  -6   8   4     1234.75     1262.48     61.09 o
  -5   8   4        2.12        5.36      5.99 o
  -4   8   4     2113.50     2059.49     45.68 o
  -3   8   4      337.32      366.83      9.50 o
  -2   8   4       28.66       22.85      4.63 o
  -1   8   4     2729.87     2906.78     53.41 o
   0   8   4        7.95       20.36      7.91 o
   1   8   4      739.14      748.84     19.31 o
   2   8   4       64.31       56.25      8.79 o
   3   8   4     1110.65     1062.07     26.50 o
   4   8   4     1750.96     1693.53     33.93 o
   5   8   4     1276.64     1296.20     29.16 o
   6   8   4      897.23      856.69     22.10 o
   7   8   4     1312.97     1268.95     67.68 o
   8   8   4      197.16      172.26     12.34 o
   9   8   4     1475.20     1551.35     72.07 o
  10   8   4      341.21      330.49     34.28 o
  11   8   4      949.57      922.02     94.05 o
  -9   9   4      113.56       60.65     34.28 o
  -8   9   4        0.93       34.28     25.49 o
  -7   9   4      444.79      505.15     30.74 o
  -6   9   4       35.83       43.04     16.23 o
  -5   9   4      646.74      615.07     47.90 o
  -4   9   4     2235.56     2068.96     47.47 o
  -3   9   4      748.52      673.72     16.78 o
  -2   9   4     3100.63     3339.70     64.20 o
  -1   9   4     2402.19     2483.17     58.73 o
   0   9   4      830.16      802.94     32.08 o
   1   9   4        4.14        8.11      5.49 o
   2   9   4      122.20       93.17      9.67 o
   3   9   4     1366.51     1299.56     39.11 o
   4   9   4     2216.23     2216.44     57.85 o
   5   9   4      553.78      550.10     27.25 o
   6   9   4     1565.94     1652.16     86.58 o
   7   9   4      108.09       81.49     21.09 o
   8   9   4      706.81      649.55     29.01 o
   9   9   4     1347.98     1384.35     53.62 o
  10   9   4      292.86      300.60     27.25 o
  11   9   4      180.84      242.59     55.37 o
  -8  10   4      181.62      298.84     62.41 o
  -7  10   4      360.53      475.90     41.01 o
  -6  10   4       99.00      121.91     26.81 o
  -5  10   4      186.71      247.24     45.27 o
  -4  10   4        8.51       15.73     15.38 o
  -3  10   4      479.68      451.84     15.62 o
  -2  10   4        2.66      -12.78      7.91 o
  -1  10   4      890.75      909.02     25.28 o
   0  10   4      393.22      383.39     14.23 o
   1  10   4      378.42      371.63     13.79 o
   2  10   4      426.80      397.29     21.09 o
   3  10   4     3019.63     2964.32     94.46 o
   4  10   4       41.98       38.97     19.34 o
   5  10   4     2908.40     2994.34    103.72 o
   6  10   4      215.92      183.54     19.78 o
   7  10   4      558.83      550.22     28.13 o
   8  10   4      224.23      220.62     20.22 o
   9  10   4       57.94      106.35     21.97 o
  10  10   4     1226.90     1179.55     87.90 o
  -6  11   4      292.59      362.96     40.33 o
  -5  11   4       66.27       37.33     26.01 o
  -4  11   4      335.69      377.08     31.62 o
  -3  11   4       89.73       86.86     11.94 o
  -2  11   4      276.20      240.72     13.30 o
  -1  11   4     1197.22     1095.62     33.56 o
   0  11   4      276.87      269.86     13.79 o
   1  11   4      695.81      626.29     29.44 o
   2  11   4      821.37      790.18     39.55 o
   3  11   4       94.67       92.62      7.03 o
   4  11   4      467.97      481.67     23.73 o
   5  11   4      763.88      734.80     26.37 o
   6  11   4      827.92      794.57     44.83 o
   7  11   4      188.46      152.06     28.13 o
   8  11   4        9.52       43.95     21.09 o
   9  11   4      598.37      668.88     39.55 o
  10  11   4      205.20      268.96     46.58 o
  -6  12   4      166.78      145.03     50.98 o
  -5  12   4      116.93      152.99     35.73 o
  -4  12   4       25.08       34.47     27.87 o
  -3  12   4        5.49       40.29     17.88 o
  -2  12   4      663.26      681.67     55.37 o
  -1  12   4     1113.04     1173.40     48.34 o
   0  12   4      531.14      479.03     24.61 o
   1  12   4      537.51      571.32     25.49 o
   2  12   4        3.44      -12.31     12.31 o
   3  12   4      830.17      835.01     39.55 o
   4  12   4     1221.22     1328.98     64.16 o
   5  12   4      498.48      536.16     30.76 o
   6  12   4      935.49      989.70     58.01 o
   7  12   4      289.20      283.02     28.13 o
   8  12   4      319.09      380.59     58.01 o
  -5  13   4      266.93      442.11     64.16 o
  -4  13   4        1.80       38.08     24.08 o
  -3  13   4       75.16       73.63     30.38 o
  -2  13   4      694.14      748.87     73.83 o
  -1  13   4       10.27        0.88     21.97 o
   0  13   4      703.28      693.49     37.79 o
   1  13   4        0.04       29.88     20.22 o
   2  13   4      279.26      341.91     31.64 o
   3  13   4      382.60      350.70     27.25 o
   4  13   4      317.92      268.08     43.95 o
   5  13   4     1407.31     1449.39     94.93 o
   6  13   4      138.92      184.58     52.74 o
   7  13   4      363.58      450.02     70.32 o
  -2  14   4       60.01        0.00     51.86 o
  -1  14   4      746.20      617.02     81.74 o
   0  14   4      109.79      141.51     29.01 o
   1  14   4      430.49      415.74     37.79 o
   2  14   4      248.05      215.34     29.01 o
   3  14   4       25.38       61.53     27.25 o
   4  14   4      588.49      666.25     71.20 o
   5  14   4       37.76       52.74     39.55 o
   6  14   4      133.35      227.65     57.13 o
  -1  15   4      223.12      246.99     76.47 o
   0  15   4      450.55      384.10     54.50 o
   1  15   4      214.25      270.72     50.98 o
  -5 -14   5       12.07     -103.72     51.86 o
  -4 -14   5      118.98      219.74     58.01 o
  -3 -14   5      365.97      479.03     62.41 o
  -2 -14   5      298.69      331.37     54.50 o
  -1 -14   5      330.82      369.16     60.65 o
   0 -14   5        1.05       10.55     37.79 o
   1 -14   5      590.75      731.29     79.11 o
   2 -14   5      399.25      384.10     64.16 o
   3 -14   5      392.01      347.19     65.92 o
  -6 -13   5        0.05       21.97     52.74 o
  -5 -13   5       86.78       58.01     48.34 o
  -4 -13   5      587.77      726.89     80.86 o
  -2 -13   5     1078.49     1092.54     96.68 o
  -1 -13   5       13.72       43.87     28.57 o
   0 -13   5     1055.02     1143.37     88.33 o
   1 -13   5      333.31      351.45     32.92 o
   2 -13   5      538.01      553.45     65.48 o
   3 -13   5      577.84      580.73     47.46 o
   4 -13   5      148.55      158.21     50.10 o
   5 -13   5        3.02       19.34     43.07 o
  -8 -12   5      449.83      637.24     94.93 o
  -7 -12   5       66.99      119.54     54.50 o
  -6 -12   5      267.84      250.50     43.07 o
  -5 -12   5      403.82      488.70     55.37 o
  -4 -12   5       34.89        7.91     31.64 o
  -3 -12   5     1410.77     1635.73     93.17 o
  -2 -12   5       81.69       70.32     27.25 o
  -1 -12   5      520.38      582.57     52.30 o
   0 -12   5      533.85      564.11     35.17 o
   1 -12   5       58.48       64.90     18.61 o
   2 -12   5      432.33      445.21     32.27 o
   3 -12   5        0.13       18.78     21.73 o
   4 -12   5       70.21       83.33     55.37 o
   5 -12   5       77.46       65.11     30.91 o
   6 -12   5      110.44      111.28     32.41 o
  -9 -11   5      287.74      212.71     62.41 o
  -8 -11   5       86.47      271.60     60.65 o
  -7 -11   5      262.70      343.67     56.25 o
  -6 -11   5      430.76      543.19     58.89 o
  -5 -11   5       40.98       15.82     22.85 o
  -4 -11   5     1668.18     1779.88    113.38 o
  -3 -11   5      562.05      447.39     34.28 o
  -2 -11   5     1557.76     1494.48    109.43 o
  -1 -11   5        2.31       15.26     23.29 o
   0 -11   5       44.19       45.61     25.05 o
   1 -11   5      529.97      514.42     21.73 o
   2 -11   5      451.81      436.85     56.69 o
   3 -11   5      375.75      372.31     30.10 o
   4 -11   5      246.75      267.89     26.37 o
   5 -11   5       24.04       36.25     23.30 o
   6 -11   5      129.50      208.87     28.94 o
   7 -11   5      266.55      260.73     52.74 o
  -9 -10   5      625.83      669.76     85.26 o
  -8 -10   5       84.39      -13.18     50.10 o
  -7 -10   5     1257.35     1169.89     87.90 o
  -6 -10   5        0.80      -23.73     29.88 o
  -5 -10   5      507.56      472.00     35.16 o
  -4 -10   5       11.34       14.94     19.34 o
  -3 -10   5      297.74      308.24     19.00 o
  -2 -10   5     2953.10     3038.65    269.84 o
  -1 -10   5      460.31      396.78     22.55 o
   0 -10   5      662.02      645.74     27.89 o
   1 -10   5     2154.25     2218.27     69.23 o
   2 -10   5      217.12      212.09     15.70 o
   3 -10   5      994.86      999.24     38.22 o
   4 -10   5       54.23       34.28     23.73 o
   5 -10   5      325.11      336.10     35.16 o
   6 -10   5      397.31      430.50     27.64 o
   7 -10   5       26.43       20.06     23.65 o
   8 -10   5      696.29      859.12     60.76 o
 -10  -9   5      587.42      666.25     87.90 o
  -9  -9   5       56.11      -46.58     33.40 o
  -8  -9   5     1839.55     1871.29    117.78 o
  -7  -9   5       32.22       45.71     22.85 o
  -6  -9   5     1181.48     1178.68     54.50 o
  -5  -9   5      216.08      207.43     25.49 o
  -4  -9   5        0.31      -26.61     22.85 o
  -3  -9   5      126.09      149.76     13.97 o
  -2  -9   5      251.01      262.09     24.17 o
  -1  -9   5     1983.54     2057.81     53.64 o
   0  -9   5      271.99      243.64     21.97 o
   1  -9   5      588.61      544.88     20.66 o
   2  -9   5     1418.67     1439.67     58.89 o
   3  -9   5      113.18      140.41     12.89 o
   4  -9   5      382.48      353.68     29.44 o
   5  -9   5     1585.12     1617.33     93.61 o
   6  -9   5        6.83        5.23     14.06 o
   7  -9   5      584.80      650.21     30.07 o
   8  -9   5      284.29      344.07     30.17 o
   9  -9   5      181.01      245.44     40.43 o
 -10  -8   5       79.60      129.44     63.72 o
  -9  -8   5      892.74     1011.36     72.51 o
  -8  -8   5      702.90      790.18     66.80 o
  -7  -8   5     2048.86     2040.93     82.62 o
  -6  -8   5      262.42      233.80     26.37 o
  -5  -8   5        0.89      -15.98     13.48 o
  -4  -8   5      300.83      364.86     20.23 o
  -3  -8   5      423.35      373.39     16.39 o
  -2  -8   5     1380.96     1355.84     32.94 o
  -1  -8   5      330.26      299.04     12.51 o
   0  -8   5      200.27      189.89     13.18 o
   1  -8   5      871.25      886.58     25.93 o
   2  -8   5     1575.90     1617.88     47.14 o
   3  -8   5      659.25      626.93     20.90 o
   4  -8   5      456.58      450.95     39.99 o
   5  -8   5        9.11        1.22     20.22 o
   6  -8   5      875.35      922.56     35.60 o
   7  -8   5      521.33      534.51     39.55 o
   8  -8   5      434.31      551.08     31.00 o
   9  -8   5      470.69      532.43     41.55 o
  10  -8   5      112.51      177.55     64.16 o
 -11  -7   5        1.69      -68.68     34.34 o
 -10  -7   5      406.79      442.68     37.59 o
  -9  -7   5      980.10      996.32     55.95 o
  -8  -7   5      123.31      119.90     19.85 o
  -7  -7   5      987.96     1032.06     40.87 o
  -6  -7   5      355.99      346.31     25.49 o
  -5  -7   5      571.00      602.17     40.87 o
  -4  -7   5      811.89      790.27     24.92 o
  -3  -7   5      637.75      656.20     18.89 o
  -2  -7   5     1275.96     1227.71     28.23 o
  -1  -7   5       17.79       14.65     10.55 o
   0  -7   5      620.47      599.63     19.24 o
   1  -7   5     3146.36     3337.52     71.63 o
   2  -7   5      112.87      123.50      9.16 o
   3  -7   5     3046.99     2928.11     90.09 o
   4  -7   5      302.05      282.83     14.94 o
   5  -7   5     4505.85     4530.47    218.42 o
   6  -7   5     2070.24     2043.36     54.43 o
   7  -7   5      336.64      328.06     17.37 o
   8  -7   5     1957.67     1916.76     58.65 o
   9  -7   5       99.13      114.66     25.93 o
  10  -7   5      458.13      576.94     57.13 o
 -11  -6   5      148.06      253.48     45.27 o
 -10  -6   5      223.26      336.66     79.55 o
  -9  -6   5       35.98       33.40     19.34 o
  -8  -6   5      951.98     1049.62     35.30 o
  -7  -6   5       13.69      -24.39     12.19 o
  -6  -6   5     1871.22     1985.55     65.92 o
  -5  -6   5        2.46        6.59     11.87 o
  -4  -6   5       26.15       18.58     16.26 o
  -3  -6   5     1103.69     1040.46     57.13 o
  -2  -6   5     1446.01     1417.91     30.91 o
  -1  -6   5        8.92       -6.06      5.49 o
   0  -6   5     3420.45     3777.17    104.60 o
   1  -6   5      581.43      673.49     23.29 o
   2  -6   5     3023.72     2928.40     74.20 o
   3  -6   5      118.31      104.60     10.98 o
   4  -6   5     3130.17     3173.83     98.88 o
   5  -6   5      534.28      530.47     17.23 o
   6  -6   5       31.68       19.13      8.01 o
   7  -6   5       14.04       -1.27     13.73 o
   8  -6   5        3.05       33.40     27.25 o
   9  -6   5      632.76      653.75     55.37 o
  10  -6   5       39.88       36.86     34.28 o
  11  -6   5       11.81       38.97     35.22 o
 -11  -5   5      113.34      114.48     48.78 o
 -10  -5   5        0.35        9.28     22.17 o
  -9  -5   5      868.29      873.50     55.37 o
  -8  -5   5     1807.61     1760.23     79.11 o
  -7  -5   5        3.61       23.01     14.94 o
  -6  -5   5     1169.45     1146.96     29.28 o
  -5  -5   5      368.14      328.52     13.27 o
  -4  -5   5       45.42       38.04      6.50 o
  -3  -5   5     2745.17     2827.17     68.07 o
  -2  -5   5     2024.19     1952.79    115.14 o
  -1  -5   5     5168.64     5551.07    137.48 o
   0  -5   5      118.26      100.91     10.24 o
   1  -5   5     5674.20     6211.30    319.06 o
   2  -5   5     4005.50     4260.29    137.56 o
   3  -5   5     3864.41     3710.30    106.79 o
   4  -5   5     2246.70     2051.00     68.12 o
   5  -5   5      907.22      855.29     22.77 o
   6  -5   5      346.55      313.33     18.02 o
   7  -5   5       82.79      105.64     13.73 o
   8  -5   5      159.53      172.01     17.40 o
   9  -5   5      414.25      464.39     49.22 o
  10  -5   5      164.13      134.01     30.32 o
  11  -5   5      569.87      598.58     52.36 o
 -12  -4   5      379.64      495.18     55.15 o
 -11  -4   5       58.51       83.94     52.30 o
 -10  -4   5      157.72      179.20     30.76 o
  -9  -4   5      601.07      609.59     36.92 o
  -8  -4   5      843.09      780.23     31.00 o
  -7  -4   5     1123.39     1069.19     62.41 o
  -6  -4   5        0.18       -7.03      7.46 o
  -5  -4   5      893.15      948.93     25.93 o
  -4  -4   5     1860.99     1936.04     47.52 o
  -3  -4   5     2308.65     2334.33    143.71 o
  -2  -4   5     9964.80     9560.19    381.03 o
  -1  -4   5      150.36      156.78      9.43 o
   0  -4   5     2926.15     2844.14    204.80 o
   1  -4   5     6075.02     6133.63    224.57 o
   2  -4   5      543.22      516.10     26.37 o
   3  -4   5     3075.14     2603.92     57.62 o
   4  -4   5      393.78      390.97     14.24 o
   5  -4   5     1018.92      917.21     23.44 o
   6  -4   5      219.88      204.50     13.62 o
   7  -4   5        0.73        0.78     21.53 o
   8  -4   5     1945.82     1870.27     83.06 o
   9  -4   5      453.74      443.49     31.16 o
  10  -4   5      586.87      637.96     37.90 o
  11  -4   5      716.90      699.96     58.96 o
  12  -4   5        4.33      -24.61     57.13 o
 -12  -3   5      134.72      101.09     37.28 o
 -11  -3   5      387.82      448.59     83.06 o
 -10  -3   5       18.62       -1.06     24.54 o
  -9  -3   5      545.68      543.42     27.66 o
  -8  -3   5     1624.90     1535.12     53.69 o
  -7  -3   5      301.38      252.09     30.32 o
  -6  -3   5      345.36      383.94     13.97 o
  -5  -3   5     1280.19     1330.42     28.72 o
  -4  -3   5     1705.68     1740.08    121.73 o
  -3  -3   5     4382.91     4033.06    148.54 o
  -2  -3   5     1470.44     1453.99     51.86 o
  -1  -3   5     7776.65     7559.53    424.09 o
   0  -3   5     7208.17     7719.32    348.50 o
   1  -3   5        0.92      -13.82      7.75 o
   2  -3   5     3336.61     3235.26    126.57 o
   3  -3   5        6.68        8.79      7.91 o
   4  -3   5     1497.81     1413.44     34.39 o
   5  -3   5      151.39      134.02      6.65 o
   6  -3   5       24.42       22.23      8.35 o
   7  -3   5       12.51       16.59      7.13 o
   8  -3   5        1.11       -8.47     19.78 o
   9  -3   5      755.00      756.91     41.29 o
  10  -3   5       31.91       32.85     41.31 o
  11  -3   5       49.59        3.52     21.96 o
  12  -3   5      148.35      228.16     76.03 o
 -12  -2   5      262.84      362.59     43.65 o
 -11  -2   5       31.04       56.05     32.27 o
 -10  -2   5       39.10       51.47     45.71 o
  -9  -2   5      308.76      302.65     22.27 o
  -8  -2   5     3666.59     3615.63    271.16 o
  -7  -2   5      226.43      215.60     22.85 o
  -6  -2   5     1783.22     1891.88     42.49 o
  -5  -2   5     1659.74     1776.49     79.55 o
  -4  -2   5     5850.20     6269.31    183.70 o
  -3  -2   5     4040.92     4066.08     95.56 o
  -2  -2   5      560.28      491.13     16.70 o
  -1  -2   5     6707.59     7197.39    159.89 o
   0  -2   5      406.73      380.26     28.13 o
   1  -2   5     8322.50     8520.81    195.55 o
   2  -2   5     1416.68     1436.80     38.85 o
   3  -2   5     3722.04     3644.44    138.00 o
   4  -2   5     6264.28     6730.30    172.60 o
   5  -2   5      792.00      780.42     46.15 o
   6  -2   5     1267.24     1135.44     26.37 o
   7  -2   5     1627.33     1616.80     40.71 o
   8  -2   5      533.47      460.51     20.02 o
   9  -2   5     2100.28     2069.09     84.22 o
  10  -2   5       43.97       -1.61     51.86 o
  11  -2   5      553.45      647.93     48.16 o
  12  -2   5      316.18      438.60     62.41 o
 -12  -1   5       90.05      165.95     41.63 o
 -11  -1   5        0.38      -16.90     25.76 o
 -10  -1   5      235.87      253.91     27.95 o
  -9  -1   5      894.50      879.77     34.39 o
  -8  -1   5       73.47       89.06     12.73 o
  -7  -1   5     3457.32     3581.39     91.01 o
  -6  -1   5       17.50       20.69      8.01 o
  -5  -1   5     5097.96     5400.09    159.53 o
  -4  -1   5     1810.71     1683.91     35.08 o
  -3  -1   5      332.41      296.69      9.91 o
  -2  -1   5     9055.28     9236.26    192.62 o
  -1  -1   5      853.25     1002.31     23.30 o
   0  -1   5     3682.05     3936.27     84.70 o
   1  -1   5     2260.33     2153.54     45.95 o
   2  -1   5     1297.94     1284.20     27.36 o
   3  -1   5     9809.27     9564.02    200.30 o
   4  -1   5       61.63       46.52      7.80 o
   5  -1   5      700.66      611.93     14.76 o
   6  -1   5      692.54      636.48     15.22 o
   7  -1   5      367.42      360.73     12.43 o
   8  -1   5     1646.53     1707.44     74.27 o
   9  -1   5      107.52       82.53     12.24 o
  10  -1   5      905.76      831.70     39.72 o
  11  -1   5      100.33      116.90     31.64 o
  12  -1   5      123.75      117.62     29.28 o
 -12   0   5      380.59      498.37     72.95 o
 -11   0   5      168.26      185.61     30.17 o
 -10   0   5      732.30      786.67     49.66 o
  -9   0   5      241.42      203.64     17.70 o
  -8   0   5     1494.65     1564.91     47.54 o
  -7   0   5      441.57      397.48     15.38 o
  -6   0   5     2271.24     2417.90     56.80 o
  -5   0   5      430.12      433.42     14.13 o
  -4   0   5     3306.00     3825.84     92.71 o
  -3   0   5     5356.17     5185.57    163.92 o
  -2   0   5     1750.76     1791.34     70.76 o
  -1   0   5     6234.87     6924.87    294.89 o
   0   0   5     2689.88     2826.00     63.57 o
   1   0   5      632.60      681.43     12.73 o
   2   0   5     4911.36     5093.81    219.30 o
   3   0   5     2654.53     2776.84     63.82 o
   4   0   5      980.04      900.42     20.40 o
   5   0   5        2.58       13.30      6.59 o
   6   0   5       32.07       28.78      5.26 o
   7   0   5     2049.60     2079.14     75.15 o
   8   0   5     1391.24     1417.07     75.15 o
   9   0   5     3365.37     3418.38    132.13 o
  10   0   5      675.48      722.49     46.15 o
  11   0   5       27.18       57.42     26.53 o
  12   0   5      420.68      432.48     47.22 o
 -12   1   5       78.91       89.65     43.95 o
 -11   1   5      501.39      681.13     56.24 o
 -10   1   5       28.52       48.27     24.22 o
  -9   1   5      350.13      377.45     23.25 o
  -8   1   5     1838.10     1769.24     54.68 o
  -7   1   5     3065.00     3176.44     71.58 o
  -6   1   5      878.91      958.54     32.08 o
  -5   1   5     1503.84     1555.69     38.80 o
  -4   1   5     4310.83     4482.94    133.60 o
  -3   1   5       34.07       63.67      5.88 o
  -2   1   5     1368.21     1446.63     32.16 o
  -1   1   5     2447.26     2767.67     58.67 o
   0   1   5      861.27     1030.62     20.02 o
   1   1   5      343.43      304.70      6.59 o
   2   1   5    11527.85    12395.29    242.77 o
   3   1   5     1187.97     1260.17     29.52 o
   4   1   5    10169.54    10365.79    326.97 o
   5   1   5      299.38      284.30      8.44 o
   6   1   5     2794.88     2671.53     59.95 o
   7   1   5     1845.20     1778.73     58.45 o
   8   1   5     1592.42     1520.08     44.32 o
   9   1   5     2666.00     2749.71     92.48 o
  10   1   5      691.26      642.29     39.55 o
  11   1   5      392.52      443.14     35.73 o
  13   1   5      134.47      122.17     70.32 o
 -11   2   5       12.72        5.27     29.21 o
 -10   2   5      464.23      545.30     37.37 o
  -9   2   5     1125.54     1109.90     42.19 o
  -8   2   5        0.35       -7.35     12.19 o
  -7   2   5     4629.06     4497.33    111.50 o
  -6   2   5      392.70      342.18     13.73 o
  -5   2   5      234.70      183.77     13.18 o
  -4   2   5       65.08       36.44      6.59 o
  -3   2   5      546.02      655.74     24.61 o
  -2   2   5     5347.37     5820.05    202.16 o
  -1   2   5      569.88      554.61     20.22 o
   0   2   5     2364.68     2492.06     53.98 o
   1   2   5     1930.56     2027.91     33.79 o
   2   2   5       99.91       82.18      3.73 o
   3   2   5    28764.52    29819.47    627.20 o
   4   2   5      827.23      749.21     21.09 o
   5   2   5     7395.49     7455.61    250.94 o
   6   2   5      457.72      377.50     27.69 o
   7   2   5       82.98       80.48      7.46 o
   8   2   5      630.65      592.04     20.26 o
   9   2   5       83.40       66.40     12.73 o
  10   2   5      901.59     1035.45     39.16 o
  11   2   5       67.34      139.31     24.86 o
  12   2   5       51.16      112.51     43.95 o
  13   2   5      350.59      375.31     86.14 o
 -11   3   5      559.82      606.48     78.23 o
 -10   3   5      693.18      700.31     51.93 o
  -9   3   5        1.18      -19.89     17.14 o
  -8   3   5      908.67      933.04     33.79 o
  -7   3   5      380.95      360.54     17.37 o
  -6   3   5     3238.50     3119.65     77.06 o
  -5   3   5      539.98      497.52     14.36 o
  -4   3   5       60.85       75.37      6.12 o
  -3   3   5       92.46      122.27      5.88 o
  -2   3   5      765.75      737.26     18.37 o
  -1   3   5     3934.67     4395.01     85.66 o
   0   3   5     6201.65     7143.30    119.64 o
   1   3   5       26.85       17.02      3.08 o
   2   3   5      911.08      861.22     16.73 o
   3   3   5      770.40      718.88     16.73 o
   4   3   5    10928.34    11505.25    269.49 o
   5   3   5     6940.11     6944.13    153.33 o
   6   3   5        0.41       -3.08      4.52 o
   7   3   5     1629.98     1627.60     56.69 o
   8   3   5      531.78      533.54     18.02 o
   9   3   5     1576.17     1626.74     53.46 o
  10   3   5      587.57      612.38     26.37 o
  11   3   5      540.67      607.36     54.50 o
  13   3   5       23.61      100.20     37.79 o
 -11   4   5      655.11      668.88     65.92 o
 -10   4   5       66.50       12.63     28.23 o
  -9   4   5       10.26       44.54     21.10 o
  -8   4   5      204.67      219.00     41.75 o
  -7   4   5      717.34      677.41     24.24 o
  -6   4   5     1650.22     1624.01     42.63 o
  -5   4   5     1027.99      986.66     23.65 o
  -4   4   5      977.48     1012.95     31.20 o
  -3   4   5     1518.72     1472.90     30.72 o
  -2   4   5       61.29       82.88      4.22 o
  -1   4   5     4669.93     4851.19     91.36 o
   0   4   5      555.99      612.92     12.19 o
   1   4   5     2060.54     2028.52     41.25 o
   2   4   5     1829.45     1722.95     30.39 o
   3   4   5     1064.82      967.71     26.81 o
   4   4   5      131.43       85.23      8.35 o
   5   4   5     1511.05     1571.17     42.12 o
   6   4   5      700.05      661.23     18.50 o
   7   4   5      529.19      528.30     15.77 o
   8   4   5     1873.45     1792.30     47.40 o
   9   4   5      752.11      785.20     32.08 o
  10   4   5      313.54      279.22     19.27 o
  11   4   5      549.33      618.78     40.43 o
  12   4   5      190.76      268.96     43.07 o
 -11   5   5       18.88       64.16     48.34 o
 -10   5   5      124.41      155.04     40.43 o
  -9   5   5       16.78       40.25     23.78 o
  -8   5   5      168.40      118.68     22.85 o
  -7   5   5     1120.24     1091.63     42.23 o
  -6   5   5       50.40       52.54      9.08 o
  -5   5   5      732.11      663.53     35.16 o
  -4   5   5     1004.60      998.99     23.87 o
  -3   5   5       12.38       15.72      7.91 o
  -2   5   5     9352.17    10523.69    193.83 o
  -1   5   5     1250.33     1222.84     25.52 o
   0   5   5     1154.42     1188.58     49.22 o
   1   5   5     3905.27     4288.49     84.90 o
   2   5   5      216.15      183.44      4.83 o
   3   5   5    15737.53    16881.46    327.95 o
   4   5   5     1067.28     1031.67     25.42 o
   5   5   5     3586.10     3636.69     90.80 o
   6   5   5       38.37       45.26      8.24 o
   7   5   5      101.70       84.05      9.71 o
   8   5   5     2133.99     2088.94     59.07 o
   9   5   5       31.25       37.08     10.89 o
  10   5   5      366.53      371.34     22.85 o
  11   5   5      335.17      441.23     34.28 o
  12   5   5        0.14      180.19     53.62 o
 -10   6   5       35.22       87.02     48.34 o
  -9   6   5       22.85      -32.79     28.03 o
  -8   6   5      270.92      306.92     33.84 o
  -7   6   5      548.08      513.66     25.75 o
  -6   6   5     1537.95     1464.00     52.81 o
  -5   6   5     1016.57      995.23     27.16 o
  -4   6   5      392.74      337.48     11.61 o
  -3   6   5     3891.36     4225.87    127.89 o
  -2   6   5     1187.58     1133.87     24.50 o
  -1   6   5     1465.38     1501.11     33.84 o
   0   6   5     1949.22     1971.75    128.77 o
   1   6   5       98.10       50.08      9.67 o
   2   6   5     1764.02     1772.38     45.71 o
   3   6   5       69.36       96.72      3.93 o
   4   6   5     5144.29     5259.11    117.89 o
   5   6   5      861.27      836.22     19.01 o
   6   6   5      163.67      132.43      6.29 o
   7   6   5      259.11      207.58      8.85 o
   8   6   5       79.09       84.47     30.32 o
   9   6   5      473.68      473.76     30.76 o
  10   6   5     1542.02     1512.68     69.44 o
  11   6   5        0.06       17.58     31.64 o
  12   6   5      363.59      334.88     43.95 o
 -10   7   5       19.61       56.25     45.71 o
  -9   7   5        6.39       13.18     36.92 o
  -8   7   5     1075.31     1129.47     54.88 o
  -7   7   5        8.75        7.22     32.52 o
  -6   7   5     1939.17     1885.70     48.96 o
  -5   7   5       89.63       87.11      9.08 o
  -4   7   5        4.71        4.12      5.88 o
  -3   7   5      448.79      423.77     15.38 o
  -2   7   5     1989.26     2030.08     40.34 o
  -1   7   5     5040.27     5537.83    123.21 o
   0   7   5       19.95        3.84      3.52 o
   1   7   5     2962.58     3068.67    109.43 o
   2   7   5      132.03      128.33      7.03 o
   3   7   5     1215.80     1234.27     32.08 o
   4   7   5     1976.12     1868.67     38.74 o
   5   7   5        0.03       -5.44      4.00 o
   6   7   5        7.50        4.04      5.58 o
   7   7   5       81.53       71.53     18.46 o
   8   7   5       14.57       41.26      8.37 o
   9   7   5     1440.00     1546.96     70.32 o
  10   7   5       57.94       43.07     22.85 o
  11   7   5     1163.86     1275.36     64.16 o
  12   7   5      110.01      141.51     59.77 o
  -9   8   5       50.26       66.80     31.64 o
  -8   8   5      180.06      154.02     21.30 o
  -7   8   5     2105.64     2182.36     76.25 o
  -6   8   5       48.87       15.22     23.73 o
  -5   8   5     2229.26     2215.92     63.72 o
  -4   8   5     1356.59     1309.87     29.48 o
  -3   8   5      604.87      531.89     14.60 o
  -2   8   5     3703.15     3991.05     94.49 o
  -1   8   5     1718.55     1713.48     38.75 o
   0   8   5     3686.94     3871.14     71.92 o
   1   8   5      754.79      786.66     22.85 o
   2   8   5        9.32        3.52      5.27 o
   3   8   5      511.84      482.82     17.58 o
   4   8   5       93.16       76.33      6.15 o
   5   8   5      527.70      536.16     23.73 o
   6   8   5      532.74      548.79     18.42 o
   7   8   5       29.35       31.56     13.18 o
   8   8   5      747.71      684.26     28.13 o
   9   8   5     1263.27     1205.92     52.74 o
  10   8   5      850.32      959.82     50.10 o
  11   8   5      484.82      530.01     51.86 o
  -8   9   5      117.52      182.82     32.52 o
  -7   9   5      170.90      200.31     67.24 o
  -6   9   5     1831.83     1773.49     72.35 o
  -5   9   5      276.35      277.51     36.92 o
  -4   9   5        0.68        7.51     10.11 o
  -3   9   5     2259.46     2361.95     51.87 o
  -2   9   5       37.54       36.02      4.63 o
  -1   9   5      351.39      377.97     29.44 o
   0   9   5      369.88      379.31     14.94 o
   1   9   5      343.91      314.67     13.18 o
   2   9   5       15.63       12.31      6.15 o
   3   9   5     1637.67     1544.99     42.05 o
   4   9   5      790.24      796.93     25.01 o
   5   9   5     1112.01     1222.12     35.62 o
   6   9   5        2.49      -13.39      6.70 o
   7   9   5      474.76      480.41     16.66 o
   8   9   5       48.73       61.53     14.94 o
   9   9   5      518.68      515.95     28.13 o
  10   9   5      411.17      538.80     35.16 o
  11   9   5      241.25      206.55     39.55 o
  -8  10   5      487.17      521.22     67.68 o
  -7  10   5      192.45      264.56     50.10 o
  -6  10   5     1126.50     1103.61    103.72 o
  -5  10   5      362.49      305.85     20.45 o
  -4  10   5      909.04      882.62     30.76 o
  -3  10   5      630.79      644.22     19.62 o
  -2  10   5      113.70      137.91      9.58 o
  -1  10   5      287.62      280.16     18.02 o
   0  10   5       11.63        9.31     18.90 o
   1  10   5     1331.24     1227.02     45.71 o
   2  10   5      288.95      220.62     12.31 o
   3  10   5      352.76      334.88     15.82 o
   4  10   5     2811.27     2975.73    112.07 o
   5  10   5       62.37       56.50      9.04 o
   6  10   5      573.88      544.69     33.40 o
   7  10   5      318.27      287.42     22.85 o
   8  10   5        0.96      -23.73     15.82 o
   9  10   5     1233.11     1294.70     69.44 o
  10  10   5        0.81      -39.55     31.64 o
  -7  11   5      924.44     1089.90    119.54 o
  -6  11   5        0.10        6.40     31.41 o
  -5  11   5     1038.66     1019.61    138.87 o
  -4  11   5       27.56       38.85     47.46 o
  -3  11   5      209.03      192.82     18.46 o
  -2  11   5      259.68      242.69     16.25 o
  -1  11   5      240.23      216.22     12.46 o
   0  11   5       83.54      114.18     29.44 o
   1  11   5      693.59      621.42     25.49 o
   2  11   5       58.90       56.25     10.55 o
   3  11   5      773.92      740.96     29.01 o
   4  11   5     1841.28     1917.00     69.44 o
   5  11   5      134.66      134.48     14.94 o
   6  11   5      182.80      240.83     25.49 o
   7  11   5      117.54       94.05     25.49 o
   8  11   5      869.07      887.74     50.10 o
   9  11   5      273.74      248.74     31.64 o
  -6  12   5      168.75      131.84     54.50 o
  -5  12   5       31.23       26.87     46.58 o
  -4  12   5      343.29      395.26     37.23 o
  -3  12   5      123.42       74.71     37.36 o
  -2  12   5       55.48       96.23     17.73 o
  -1  12   5      466.44      446.51     24.61 o
   0  12   5      890.54      874.56     39.55 o
   1  12   5       26.97       18.46     11.43 o
   2  12   5      461.33      401.68     21.09 o
   3  12   5     1261.55     1245.48     49.22 o
   4  12   5       63.73       75.59     14.94 o
   5  12   5      878.93     1034.53     56.25 o
   6  12   5      801.27      796.33     69.44 o
   7  12   5      275.21      294.45     41.31 o
   8  12   5       23.32       19.34     51.86 o
   9  12   5      456.14      584.50     71.20 o
  -5  13   5       32.72       40.43     54.50 o
  -4  13   5      205.54      224.42     35.73 o
  -3  13   5      162.54      176.58     33.14 o
  -2  13   5       30.88       -0.33     68.12 o
  -1  13   5      407.55      472.88     36.92 o
   0  13   5        0.44       -6.15     19.34 o
   1  13   5      417.52      440.36     29.88 o
   2  13   5      195.25      203.04     28.13 o
   3  13   5        0.46      -18.46     20.22 o
   4  13   5     1905.15     1989.07    137.12 o
   5  13   5       63.30       67.68     36.92 o
   6  13   5     1355.85     1416.87    101.96 o
   7  13   5      148.48      137.12     58.89 o
   8  13   5       91.15       37.79     62.41 o
  -3  14   5       68.06       47.46     56.25 o
  -2  14   5       95.03      244.35     58.89 o
  -1  14   5      223.22      146.79     49.22 o
   0  14   5      103.90       48.34     28.13 o
   1  14   5      308.33      267.20     33.40 o
   2  14   5      183.27      194.25     46.58 o
   3  14   5      615.97      480.79     68.56 o
   4  14   5       82.76      191.61     48.34 o
   5  14   5      867.64      913.23    102.84 o
   6  14   5        2.90        2.64     41.31 o
   0  15   5      547.05      542.31     72.07 o
   1  15   5      121.86      188.10     45.71 o
   2  15   5      492.95      534.40     61.53 o
   3  15   5       83.53       91.41     53.62 o
   4  15   5       63.38       16.70     55.37 o
  -4 -14   6      340.70      427.17     65.92 o
  -3 -14   6      186.64      241.71     58.89 o
  -2 -14   6      166.63      142.39     49.22 o
  -1 -14   6        4.94      -49.22     42.19 o
   0 -14   6      325.07      364.77     61.53 o
   1 -14   6      438.74      452.66     59.77 o
   2 -14   6      124.58       43.95     60.65 o
  -6 -13   6        1.78      -18.46     49.22 o
  -5 -13   6       32.73       -8.79     50.10 o
  -4 -13   6       42.05       -3.52     45.71 o
  -3 -13   6      468.13      512.43     64.16 o
  -2 -13   6        5.48       36.92     36.92 o
  -1 -13   6      474.92      471.45     39.14 o
   0 -13   6      419.87      457.64     37.57 o
   1 -13   6      257.65      332.56     53.18 o
   2 -13   6      816.84      958.97     65.74 o
   3 -13   6       59.07       77.40     28.66 o
   4 -13   6      121.88       78.05     33.25 o
  -7 -12   6       31.56       77.35     50.10 o
  -6 -12   6      181.07      198.64     53.62 o
  -5 -12   6       71.30       34.28     29.88 o
  -4 -12   6     3198.72     3248.61    239.08 o
  -3 -12   6      435.23      459.69     49.22 o
  -2 -12   6      973.36      929.93     79.11 o
  -1 -12   6      305.75      363.01     41.31 o
   0 -12   6      441.20      429.95     65.92 o
   1 -12   6      303.35      379.93     32.30 o
   2 -12   6      116.29      125.42     26.82 o
   3 -12   6      313.97      313.27     30.38 o
   4 -12   6       34.72       36.93     23.55 o
   5 -12   6       14.84        6.01     52.30 o
   6 -12   6      170.70      196.96     45.71 o
  -8 -11   6      399.06      614.39     82.62 o
  -7 -11   6       98.13      241.71     62.41 o
  -6 -11   6        4.96      -11.43     40.43 o
  -5 -11   6     1003.95     1051.23     70.32 o
  -4 -11   6      921.41     1075.84     67.68 o
  -3 -11   6     1016.94      976.52     51.86 o
  -2 -11   6     1975.81     2062.90     89.65 o
  -1 -11   6       51.49       76.47     17.58 o
   0 -11   6       95.08      146.36     15.82 o
   1 -11   6      269.99      262.05     21.37 o
   2 -11   6        0.80        3.45     23.23 o
   3 -11   6      561.15      537.45     34.49 o
   4 -11   6        0.37       23.15     21.33 o
   5 -11   6       26.69       43.54     18.50 o
   6 -11   6      102.79      194.73     34.80 o
   7 -11   6       26.96       85.14     32.41 o
  -9 -10   6       17.79       46.58     63.28 o
  -8 -10   6      357.92      380.59     50.98 o
  -7 -10   6        4.19       -5.27     39.55 o
  -6 -10   6      676.37      660.09     56.25 o
  -5 -10   6      359.53      350.70     43.07 o
  -4 -10   6      660.32      641.64     39.55 o
  -3 -10   6     1327.85     1528.50     65.92 o
  -2 -10   6       91.07      119.52     14.36 o
  -1 -10   6     2634.77     2783.64    128.33 o
   0 -10   6       76.32       74.79     12.11 o
   1 -10   6      336.94      320.20     22.41 o
   2 -10   6      576.04      578.37     27.55 o
   3 -10   6      166.56      131.16     20.76 o
   4 -10   6      208.28      262.70     27.26 o
   5 -10   6      387.97      400.48     29.48 o
   6 -10   6        0.85      -20.09     17.63 o
   7 -10   6      346.15      432.21     42.63 o
   8 -10   6        7.08      -44.83     55.37 o
 -10  -9   6        9.68     -130.09     65.04 o
  -9  -9   6     1323.45     1359.74    128.33 o
  -8  -9   6      141.18      276.87     46.58 o
  -7  -9   6      607.13      667.13     65.92 o
  -6  -9   6      877.56      857.86     44.83 o
  -5  -9   6      118.81      116.02     19.34 o
  -4  -9   6     1828.98     1813.28     75.59 o
  -3  -9   6      806.91      756.47     32.94 o
  -2  -9   6     1868.13     1778.98     54.47 o
  -1  -9   6      393.65      372.19     17.63 o
   0  -9   6        0.19        5.30     10.05 o
   1  -9   6     1920.82     2009.20     50.04 o
   2  -9   6      786.88      744.26     55.37 o
   3  -9   6      519.40      478.24     23.73 o
   4  -9   6      108.13       95.50     11.79 o
   5  -9   6      258.10      206.56     44.83 o
   6  -9   6      444.61      452.26     28.51 o
   7  -9   6      520.21      596.07     34.83 o
   8  -9   6      270.32      295.71     78.23 o
   9  -9   6      283.52      377.83     45.68 o
 -10  -8   6      559.59      647.92     58.65 o
  -9  -8   6      728.55      786.10     56.80 o
  -8  -8   6     1300.20     1331.61    101.08 o
  -7  -8   6      210.69      197.76     25.49 o
  -6  -8   6        0.84      -17.58     18.46 o
  -5  -8   6      482.53      479.03     29.88 o
  -4  -8   6      100.60       84.84     22.41 o
  -3  -8   6     2940.75     3105.29     87.46 o
  -2  -8   6     2920.91     2893.11     91.85 o
  -1  -8   6     2729.40     2726.67    212.27 o
   0  -8   6       62.77       74.49     13.18 o
   1  -8   6      848.61      806.46     21.73 o
   2  -8   6        0.99        3.29      9.84 o
   3  -8   6      141.09      139.94     17.14 o
   4  -8   6      236.92      171.39     29.44 o
   5  -8   6      304.91      309.27     24.28 o
   6  -8   6      721.44      659.59     26.39 o
   7  -8   6       26.08       52.03     19.01 o
   8  -8   6     1206.98     1382.43     57.34 o
   9  -8   6      340.99      484.89     87.02 o
  10  -8   6      450.92      456.42    104.16 o
 -11  -7   6      295.45      463.59     59.33 o
 -10  -7   6      451.94      563.68     47.81 o
  -9  -7   6      213.31      218.99     30.14 o
  -8  -7   6      613.60      628.04     34.46 o
  -7  -7   6      793.83      738.04     41.75 o
  -6  -7   6      664.56      635.16     26.82 o
  -5  -7   6      231.34      176.67     20.22 o
  -4  -7   6      548.31      551.15     26.81 o
  -3  -7   6     2091.95     2066.80    120.86 o
  -2  -7   6      150.45      127.06     11.87 o
  -1  -7   6     1754.15     1758.03     51.91 o
   0  -7   6     1365.86     1306.30     33.29 o
   1  -7   6      186.90      181.40     10.11 o
   2  -7   6     2465.55     2409.48    106.79 o
   3  -7   6        9.98       14.06      8.00 o
   4  -7   6     3521.61     3579.55    104.41 o
   5  -7   6     1409.87     1317.96     43.93 o
   6  -7   6      735.16      724.58     24.62 o
   7  -7   6      867.21      890.17     28.27 o
   8  -7   6       31.98       36.81     18.90 o
   9  -7   6      958.32     1064.29     50.44 o
  10  -7   6       18.81        4.91     66.80 o
 -11  -6   6      379.56      519.03     38.80 o
 -10  -6   6       26.19       18.74     33.40 o
  -9  -6   6     1054.37     1125.70     68.69 o
  -8  -6   6       35.70       38.67     29.01 o
  -7  -6   6     2338.45     2245.43     83.50 o
  -6  -6   6      314.78      282.93     18.90 o
  -5  -6   6        0.25        5.00      9.67 o
  -4  -6   6      621.34      612.53     21.13 o
  -3  -6   6     1598.45     1623.18     50.98 o
  -2  -6   6     1051.17     1006.09     45.27 o
  -1  -6   6      984.91     1027.43     29.87 o
   0  -6   6       17.64        0.22      9.23 o
   1  -6   6     1285.19     1246.93     94.49 o
   2  -6   6      991.20      907.32     27.64 o
   3  -6   6     2250.50     2167.26    159.53 o
   4  -6   6     2683.65     2619.11     66.52 o
   5  -6   6        6.96       -2.83     12.74 o
   6  -6   6     1683.35     1696.87    114.26 o
   7  -6   6      339.95      334.99     15.59 o
   8  -6   6      527.18      641.13     28.89 o
   9  -6   6      295.96      324.23     26.48 o
  10  -6   6      112.14      164.74     32.59 o
  11  -6   6       95.08       61.71     75.59 o
 -11  -5   6        0.03      -15.45     41.31 o
 -10  -5   6     1044.39     1052.67     57.87 o
  -9  -5   6      111.45      125.26     19.31 o
  -8  -5   6      691.33      714.38     29.87 o
  -7  -5   6      104.40      110.64     21.53 o
  -6  -5   6     1055.00      979.70     44.83 o
  -5  -5   6       95.30      106.82      9.89 o
  -4  -5   6     1611.65     1618.58     39.76 o
  -3  -5   6       82.84       84.04      8.79 o
  -2  -5   6     3040.00     2811.14    146.35 o
  -1  -5   6       21.34       17.80     15.38 o
   0  -5   6     1405.13     1340.64     38.69 o
   1  -5   6      995.38      913.19     25.29 o
   2  -5   6     1370.69     1371.67     94.93 o
   3  -5   6     6461.67     6038.31    190.73 o
   4  -5   6      834.72      773.81     43.51 o
   5  -5   6     2007.17     1944.13     52.30 o
   6  -5   6       34.98       35.71     26.81 o
   7  -5   6     1074.92     1094.98     72.51 o
   8  -5   6        1.74        8.24     25.05 o
   9  -5   6       25.94       13.75     17.41 o
  10  -5   6      182.11      138.40     30.65 o
  11  -5   6      151.05      108.77     34.03 o
 -11  -4   6      286.48      361.12     33.33 o
 -10  -4   6      243.77      291.26     28.50 o
  -9  -4   6      246.85      218.48     19.17 o
  -8  -4   6     1755.45     1691.18     98.00 o
  -7  -4   6      277.94      251.14     16.74 o
  -6  -4   6      122.40      130.90      9.00 o
  -5  -4   6     1438.99     1415.69     58.45 o
  -4  -4   6      224.47      212.28     10.57 o
  -3  -4   6    10782.61    11260.93    298.40 o
  -2  -4   6      115.27       83.58      6.22 o
  -1  -4   6     9524.30    10274.99    256.15 o
   0  -4   6     3618.58     3817.52    175.35 o
   1  -4   6      532.51      481.45     15.26 o
   2  -4   6     2677.10     2463.48     64.69 o
   3  -4   6      484.88      622.55     46.15 o
   4  -4   6     2156.40     2008.33     52.74 o
   5  -4   6      536.09      597.15     62.85 o
   6  -4   6        5.61       13.48      6.29 o
   7  -4   6     1049.36     1072.45     29.66 o
   8  -4   6     1030.73      930.54     30.24 o
   9  -4   6     2496.78     2616.17     82.19 o
  10  -4   6      778.96      843.01     48.37 o
  11  -4   6       10.51        6.05     26.81 o
  12  -4   6      124.15      152.19    106.79 o
 -11  -3   6      102.43      115.43     61.53 o
 -10  -3   6       36.16       26.93     44.83 o
  -9  -3   6      774.02      821.87     63.28 o
  -8  -3   6      507.79      473.16     23.87 o
  -7  -3   6      971.81      991.04     31.70 o
  -6  -3   6       57.52       41.15      7.60 o
  -5  -3   6      198.10      181.26      8.63 o
  -4  -3   6     2959.62     2817.41     65.84 o
  -3  -3   6        2.18       -2.40      6.75 o
  -2  -3   6     4770.70     4574.61     91.66 o
  -1  -3   6     7947.23     8332.34    349.38 o
   0  -3   6      531.56      730.34     20.10 o
   1  -3   6     1113.05      959.37     30.76 o
   2  -3   6     3081.25     3264.87     90.07 o
   3  -3   6      924.48      700.07     20.32 o
   4  -3   6      635.43      639.88     20.48 o
   5  -3   6      605.25      515.45     14.76 o
   6  -3   6     1120.33     1089.68     26.99 o
   7  -3   6       47.87       39.10      7.60 o
   8  -3   6      575.07      575.09     18.61 o
   9  -3   6      572.44      603.37     34.79 o
  10  -3   6      195.98      184.37     25.52 o
  11  -3   6      144.16      144.51     30.54 o
  12  -3   6      539.59      536.11     53.01 o
 -11  -2   6      197.67      192.74     37.41 o
 -10  -2   6      243.49      229.57     33.40 o
  -9  -2   6      648.79      639.22     53.62 o
  -8  -2   6      650.72      610.83     28.94 o
  -7  -2   6     1970.76     1929.74     55.77 o
  -6  -2   6      778.58      707.49     56.25 o
  -5  -2   6     2743.50     2981.85     68.24 o
  -4  -2   6     7470.98     7955.51    400.36 o
  -3  -2   6      193.16      112.84      8.35 o
  -2  -2   6     6992.22     6963.88    323.45 o
  -1  -2   6      120.55      180.73      8.01 o
   0  -2   6     4300.07     4784.36    179.31 o
   1  -2   6       25.02       46.88      3.96 o
   2  -2   6     5238.50     5647.67    146.77 o
   3  -2   6     2546.31     2422.99     48.71 o
   4  -2   6      464.21      410.91     14.13 o
   5  -2   6     1956.72     1855.89     42.23 o
   6  -2   6       79.01       60.17      5.88 o
   7  -2   6       61.72       48.61     12.74 o
   8  -2   6       41.07       37.33      8.62 o
   9  -2   6      129.18      115.07     13.48 o
  10  -2   6      259.13      260.70     58.45 o
  11  -2   6       30.60       99.18     38.67 o
  12  -2   6       41.72       10.31     28.74 o
 -11  -1   6      255.50      334.22     65.04 o
 -10  -1   6      866.65      912.25     57.81 o
  -9  -1   6        1.29        2.62     14.47 o
  -8  -1   6     2117.60     2098.67     64.89 o
  -7  -1   6      688.50      654.17     22.37 o
  -6  -1   6     2253.92     2309.80     64.60 o
  -5  -1   6     4001.04     4000.06    127.89 o
  -4  -1   6      426.12      405.59     18.26 o
  -3  -1   6     6983.63     6839.15    207.43 o
  -2  -1   6      177.54      162.73     15.38 o
  -1  -1   6    21198.75    22938.40    496.75 o
   0  -1   6      875.89      922.04     21.38 o
   1  -1   6      290.61      398.30     13.62 o
   2  -1   6     5502.47     5789.97    122.89 o
   3  -1   6        2.95        4.39      4.39 o
   4  -1   6     1555.45     1306.09     39.99 o
   5  -1   6     1947.74     2017.97     47.52 o
   6  -1   6       11.67       10.11      5.59 o
   7  -1   6      791.46      792.03     20.19 o
   8  -1   6      533.94      500.19     25.05 o
   9  -1   6     2730.21     2692.31    110.31 o
  10  -1   6     1446.94     1409.24     53.59 o
  11  -1   6       96.98       45.89     22.06 o
  12  -1   6     1509.30     1473.07     98.11 o
 -11   0   6       40.08       75.48     28.74 o
 -10   0   6      100.00       83.20     27.33 o
  -9   0   6     1003.98      949.80     40.12 o
  -8   0   6      539.58      530.69     21.38 o
  -7   0   6     1582.15     1662.12     51.31 o
  -6   0   6      550.46      538.86     19.57 o
  -5   0   6     1076.66     1159.45     31.79 o
  -4   0   6    14034.84    14668.63    849.07 o
  -3   0   6     3347.24     3701.01     99.32 o
  -2   0   6     5726.72     5941.02    119.49 o
  -1   0   6     4932.77     5506.12    168.32 o
   0   0   6    15724.08    17709.69    503.64 o
   1   0   6      649.31      649.53     14.30 o
   2   0   6     2355.61     2367.72     47.66 o
   3   0   6     1558.05     1543.54     32.63 o
   4   0   6       51.90      106.55      7.13 o
   5   0   6     1479.87     1658.18     39.11 o
   6   0   6      215.85      204.86      8.24 o
   7   0   6      972.70      938.06     24.49 o
   8   0   6      212.65      201.92     13.30 o
   9   0   6     1771.70     1786.44     73.39 o
  10   0   6      501.86      475.59     23.00 o
  11   0   6      197.36      233.38     25.50 o
  12   0   6       52.89       86.14     52.74 o
 -11   1   6       44.15       62.87     37.60 o
 -10   1   6      120.48      157.90     28.51 o
  -9   1   6     1748.48     1675.94     85.70 o
  -8   1   6      270.23      260.80     17.27 o
  -7   1   6     2054.26     2067.80     57.44 o
  -6   1   6     1012.34     1003.35     27.89 o
  -5   1   6     3955.76     4071.45     88.23 o
  -4   1   6     2467.53     2546.53    112.95 o
  -3   1   6     1951.86     2039.51     86.14 o
  -2   1   6     4716.06     5020.39    109.13 o
  -1   1   6      410.15      500.01     12.38 o
   0   1   6     1894.91     2025.32     61.09 o
   1   1   6     1212.00     1247.45     25.49 o
   2   1   6     2020.89     2355.19     44.75 o
   3   1   6     1427.27     1283.75     23.30 o
   4   1   6      956.13     1105.82     32.08 o
   5   1   6      441.02      332.74      9.26 o
   6   1   6      823.43      728.02     19.24 o
   7   1   6     1634.96     1574.98     38.85 o
   8   1   6     2795.24     2632.25     73.16 o
   9   1   6       37.39       25.51     11.14 o
  10   1   6     1619.45     1564.91    132.28 o
  11   1   6      291.55      263.13     23.74 o
  12   1   6       78.71      133.60     49.22 o
 -11   2   6      301.40      398.17     58.89 o
 -10   2   6      351.43      294.80     34.39 o
  -9   2   6      343.50      339.97     27.95 o
  -8   2   6     1710.90     1715.80     75.15 o
  -7   2   6       45.30       23.12     14.13 o
  -6   2   6     3620.88     3609.82     86.35 o
  -5   2   6      106.77       96.34      8.70 o
  -4   2   6     1309.41     1298.33     43.51 o
  -3   2   6     5224.23     5323.53    115.29 o
  -2   2   6      317.26      373.56     11.70 o
  -1   2   6     8850.29    10005.66    191.97 o
   0   2   6      367.26      404.32      9.95 o
   1   2   6     4806.74     5616.66     89.33 o
   2   2   6     4023.11     4327.08     76.85 o
   3   2   6     3160.49     3602.78    121.30 o
   4   2   6     6899.52     6767.63    125.76 o
   5   2   6     2987.75     2834.58     62.03 o
   6   2   6      593.03      552.22     15.39 o
   7   2   6     3062.98     3266.78     82.42 o
   8   2   6      971.10      920.63     28.78 o
   9   2   6     1359.14     1353.64     45.38 o
  10   2   6      573.22      577.07     25.97 o
  11   2   6      103.36      158.32     26.81 o
  12   2   6      280.85      411.35     63.28 o
 -11   3   6      350.29      392.01     60.65 o
 -10   3   6        1.53      -27.14     25.75 o
  -9   3   6     2014.10     2061.44     91.71 o
  -8   3   6       22.44       15.60     14.94 o
  -7   3   6     1556.84     1440.58     52.99 o
  -6   3   6     1308.01     1302.26     34.29 o
  -5   3   6      216.81      213.24     10.13 o
  -4   3   6      897.01      829.77     30.32 o
  -3   3   6     1507.26     1503.91     34.84 o
  -2   3   6      134.93      115.30      7.15 o
  -1   3   6     3073.50     3346.81     66.19 o
   0   3   6       71.73       78.55     14.06 o
   1   3   6     6309.00     7008.53    156.01 o
   2   3   6     2637.81     2902.95     50.80 o
   3   3   6     4390.18     4547.42    127.89 o
   4   3   6     2183.35     1999.61     46.15 o
   5   3   6      370.21      331.61     12.21 o
   6   3   6      428.70      357.98     16.26 o
   7   3   6      438.67      400.62     13.01 o
   8   3   6      986.84      896.76     42.19 o
   9   3   6      532.94      526.27     22.97 o
  10   3   6      557.06      592.13     24.71 o
  11   3   6      275.36      334.00     33.40 o
  12   3   6       23.84       14.06     43.07 o
 -11   4   6       27.05      -65.04     50.10 o
 -10   4   6      404.66      376.65     54.50 o
  -9   4   6      365.62      405.29     36.92 o
  -8   4   6      326.30      339.68     25.93 o
  -7   4   6      257.53      278.19     21.27 o
  -6   4   6      198.16      160.29     10.86 o
  -5   4   6      329.77      286.54     13.09 o
  -4   4   6      356.11      347.51     11.87 o
  -3   4   6      146.83      157.01      6.97 o
  -2   4   6     6912.01     7638.81    243.91 o
  -1   4   6      321.21      334.26     16.26 o
   0   4   6     3376.83     3584.38    104.60 o
   1   4   6      983.07     1077.16     29.44 o
   2   4   6      105.34      122.94      4.10 o
   3   4   6     9397.64     9717.48    192.06 o
   4   4   6      169.93      180.03      7.08 o
   5   4   6       69.71       49.53      7.45 o
   6   4   6      375.60      373.09     15.15 o
   7   4   6      567.75      504.67     48.78 o
   8   4   6     2211.74     2214.01     59.19 o
   9   4   6      255.21      234.76     13.63 o
  10   4   6     1111.52     1118.89     44.98 o
  11   4   6       36.75       -1.76     25.49 o
  12   4   6      101.32      113.38     54.50 o
 -10   5   6       67.07       13.18     43.07 o
  -9   5   6       95.22      116.18     28.86 o
  -8   5   6      635.61      602.81     57.13 o
  -7   5   6      603.27      607.13     32.63 o
  -6   5   6     2744.95     2657.80     76.84 o
  -5   5   6       64.60       58.97     10.11 o
  -4   5   6        2.53        2.64      7.91 o
  -3   5   6     1942.97     1971.80     40.67 o
  -2   5   6     1113.54     1164.51     23.00 o
  -1   5   6     3853.40     3971.63     76.95 o
   0   5   6     1762.57     1876.36     36.25 o
   1   5   6        0.67        3.57      4.83 o
   2   5   6     1580.25     1454.67     24.61 o
   3   5   6      880.62      843.22     16.41 o
   4   5   6    15546.49    16500.41    394.51 o
   5   5   6     1161.47     1113.68     30.61 o
   6   5   6     1503.50     1440.15     39.03 o
   7   5   6     1987.03     2046.16     57.99 o
   8   5   6      153.40       96.73     13.00 o
   9   5   6      182.63      210.46     41.31 o
  10   5   6      336.93      328.73     29.01 o
  11   5   6        0.69      -13.18     28.13 o
  12   5   6       41.44       79.98     63.28 o
 -10   6   6       79.33       71.20     44.83 o
  -9   6   6       94.84      116.70     27.53 o
  -8   6   6       19.53        1.29     22.17 o
  -7   6   6     1287.33     1253.39     61.32 o
  -6   6   6      749.82      665.01     24.77 o
  -5   6   6      339.45      333.99     14.36 o
  -4   6   6      222.76      246.42      9.58 o
  -3   6   6     4917.12     4948.25    103.26 o
  -2   6   6       50.97       43.02     12.31 o
  -1   6   6     3811.57     3942.82     81.47 o
   0   6   6      330.03      349.65     11.31 o
   1   6   6     4208.80     4569.87     95.17 o
   2   6   6      477.37      486.94     13.18 o
   3   6   6     3295.15     3402.27     58.27 o
   4   6   6     1525.23     1531.43     29.87 o
   5   6   6     1433.06     1401.86     35.24 o
   6   6   6     1542.11     1508.33     43.12 o
   7   6   6       12.56       13.69     12.74 o
   8   6   6      732.45      630.11     36.48 o
   9   6   6      438.01      477.27     32.52 o
  10   6   6       34.92       48.34     23.73 o
  11   6   6      332.45      394.65     36.92 o
  12   6   6      117.70      140.63     31.64 o
  -9   7   6       27.67        9.67     37.79 o
  -8   7   6       41.93       54.45     16.59 o
  -7   7   6     1131.71     1240.00     46.60 o
  -6   7   6        1.93       -9.83     11.04 o
  -5   7   6      800.43      755.75     41.75 o
  -4   7   6       45.60       58.93      7.38 o
  -3   7   6      239.97      258.21     18.46 o
  -2   7   6     2692.80     2698.17     79.98 o
  -1   7   6       23.23       18.12      7.78 o
   0   7   6     2165.16     2216.89     43.29 o
   1   7   6      372.61      370.47     13.00 o
   2   7   6     1199.87     1102.21     22.85 o
   3   7   6     2438.93     2337.99     43.32 o
   4   7   6      360.83      358.54      8.16 o
   5   7   6       14.37        1.49      9.67 o
   6   7   6      267.50      218.01     24.17 o
   7   7   6      310.61      309.84     16.09 o
   8   7   6      522.39      496.24     22.05 o
   9   7   6      104.23       75.59     21.97 o
  10   7   6      740.45      751.50     55.37 o
  11   7   6       92.91      130.09     35.16 o
  12   7   6        0.75      -68.56     34.28 o
  -9   8   6       58.56      112.51     36.92 o
  -8   8   6      581.79      521.91     35.16 o
  -7   8   6      456.12      422.05     26.82 o
  -6   8   6      477.57      509.83     23.30 o
  -5   8   6      970.48      844.72     43.51 o
  -4   8   6        0.67        8.68      7.38 o
  -3   8   6     2643.88     2749.59     55.94 o
  -2   8   6      492.18      432.87     12.89 o
  -1   8   6     5105.73     5104.25    125.23 o
   0   8   6      775.76      770.61     19.86 o
   1   8   6      478.01      385.01     21.09 o
   2   8   6     1542.76     1649.79     43.07 o
   3   8   6       46.49       36.73      9.67 o
   4   8   6      975.88      961.19     23.73 o
   5   8   6       81.87       85.40     14.06 o
   6   8   6       11.88        7.53     16.26 o
   7   8   6      294.00      276.63     25.05 o
   8   8   6       20.32      -12.01     21.97 o
   9   8   6     1338.24     1401.93     63.28 o
  10   8   6      720.76      687.34     47.46 o
  11   8   6      119.78      101.08     31.64 o
  -8   9   6      236.77      391.13     61.53 o
  -7   9   6      900.90      860.51     41.79 o
  -6   9   6     1057.15     1051.59     44.91 o
  -5   9   6      133.22      128.86     11.14 o
  -4   9   6      645.30      631.40     18.95 o
  -3   9   6      330.32      328.92     22.85 o
  -2   9   6     3947.90     4173.26    134.92 o
  -1   9   6     2252.47     2423.14     61.19 o
   0   9   6       91.69       82.42      7.38 o
   1   9   6      127.55      104.60      7.03 o
   2   9   6      425.09      377.95     14.94 o
   3   9   6      458.61      458.81     18.46 o
   4   9   6     1628.83     1599.52     42.04 o
   5   9   6       29.77       18.77      6.15 o
   6   9   6      362.33      376.93     39.99 o
   7   9   6      202.93      219.66     22.85 o
   8   9   6      231.97      235.56     19.34 o
   9   9   6     1306.59     1417.75     59.77 o
  10   9   6       49.50       54.50     25.49 o
  11   9   6      381.79      413.99     38.67 o
  -7  10   6     1721.81     1852.83    134.48 o
  -6  10   6       45.41       38.35     22.60 o
  -5  10   6     1172.95     1276.56     94.93 o
  -4  10   6      645.17      584.73     25.05 o
  -3  10   6        3.21        1.76      7.31 o
  -2  10   6      556.37      569.40     23.29 o
  -1  10   6       78.01       73.40      9.32 o
   0  10   6      260.64      274.77     16.26 o
   1  10   6       99.18       90.53      8.79 o
   2  10   6      481.65      491.33     19.34 o
   3  10   6      318.22      319.06     14.06 o
   4  10   6      101.15       86.09     18.90 o
   5  10   6      789.83      761.77     21.64 o
   6  10   6      162.63      136.24     10.55 o
   7  10   6        3.99        3.52     13.18 o
   8  10   6      305.68      322.58     24.61 o
   9  10   6      139.36      152.94     23.73 o
  10  10   6      448.29      520.34     37.79 o
  -7  11   6       71.27      154.70     55.37 o
  -6  11   6     1466.64     1523.23    131.84 o
  -5  11   6      494.38      567.35     43.89 o
  -4  11   6      151.19      140.37     29.76 o
  -3  11   6     1111.46     1165.01    108.55 o
  -2  11   6        1.82        1.42     16.70 o
  -1  11   6      762.70      767.61     31.01 o
   0  11   6      434.15      402.56     19.34 o
   1  11   6       73.32       55.37      9.67 o
   2  11   6     1100.53     1011.67     38.67 o
   3  11   6      491.84      459.69     19.34 o
   4  11   6       48.30       58.89     11.43 o
   5  11   6      512.14      508.91     23.73 o
   6  11   6      116.04       91.41     19.34 o
   7  11   6      498.20      473.76     33.40 o
   8  11   6       86.30      100.20     28.13 o
   9  11   6      675.93      660.09     80.86 o
  -6  12   6      231.20      340.15     65.92 o
  -5  12   6      455.33      634.60     78.23 o
  -4  12   6      170.99      234.62     72.07 o
  -3  12   6       33.35        4.84     27.03 o
  -2  12   6      660.35      711.45     42.19 o
  -1  12   6      493.64      437.88     31.22 o
   0  12   6      232.98      212.71     25.49 o
   1  12   6      577.33      521.22     38.67 o
   2  12   6      302.72      287.42     25.49 o
   3  12   6       49.44       50.10     17.58 o
   4  12   6      812.70      915.87     44.83 o
   5  12   6       38.87       79.11     36.04 o
   7  12   6      120.35       -9.67     40.43 o
   8  12   6      314.81      348.07     64.16 o
  -4  13   6       10.41       44.83     52.74 o
  -3  13   6       15.51       63.30     32.30 o
  -2  13   6      406.11      507.52     47.47 o
  -1  13   6        8.85        8.79     22.85 o
   0  13   6       43.72       50.10     23.73 o
   1  13   6      110.23      119.54     22.85 o
   2  13   6        1.19      -45.71     23.73 o
   3  13   6      570.34      616.15     39.55 o
   4  13   6        5.61      -31.64     35.16 o
   5  13   6     1186.31     1217.35    105.47 o
   6  13   6       39.18       86.14     47.46 o
   7  13   6      546.89      387.62     72.07 o
   8  13   6      610.65      758.54    101.08 o
  -3  14   6       94.83       92.29     41.31 o
  -2  14   6      141.71      296.21     60.65 o
  -1  14   6      198.28      305.88     63.28 o
   0  14   6      452.69      469.36     38.67 o
   1  14   6        0.27        8.79     27.25 o
   2  14   6      986.73      933.45     67.68 o
   3  14   6       76.68       93.17     46.58 o
   4  14   6      956.64     1030.13    125.69 o
   5  14   6      301.50      399.04     63.28 o
   6  14   6      207.33      347.19     63.28 o
   0  15   6       40.61      -70.32     55.37 o
   2  15   6       16.99        3.52     46.58 o
   3  15   6      190.49      226.77     57.13 o
  -3 -14   7      242.22      284.78     64.16 o
  -2 -14   7        6.14      -22.19     34.16 o
  -1 -14   7        3.80        8.77     45.27 o
   0 -14   7      575.27      481.67     65.04 o
   1 -14   7      154.65       91.41     58.89 o
   2 -14   7      790.99      962.45     95.81 o
  -5 -13   7       20.69       55.37     39.55 o
  -4 -13   7      457.56      550.22     77.35 o
  -3 -13   7       17.34      -57.13     44.83 o
  -2 -13   7       73.06       53.62     40.43 o
  -1 -13   7      346.39      382.01     77.79 o
   0 -13   7       24.50       34.79     33.84 o
   1 -13   7      718.32      844.62     60.28 o
   2 -13   7       16.91      -94.93     47.46 o
   3 -13   7      502.06      464.70     42.40 o
   4 -13   7        0.58       -2.86     35.79 o
  -7 -12   7        3.79      -12.31     59.77 o
  -6 -12   7        0.07       61.53     36.92 o
  -5 -12   7      494.82      532.65     65.92 o
  -4 -12   7      174.11      186.34     47.46 o
  -3 -12   7      981.72     1136.49     70.32 o
  -2 -12   7      119.07      158.21     33.40 o
  -1 -12   7       76.03       86.14     32.52 o
   0 -12   7     1509.30     1741.74     76.84 o
   1 -12   7      101.31      119.21     25.03 o
   2 -12   7      375.63      460.23     34.72 o
   3 -12   7      229.83      254.90     44.83 o
   4 -12   7      367.64      431.74     36.48 o
   5 -12   7      127.22      162.69     33.87 o
   6 -12   7        0.13       51.40     36.53 o
  -8 -11   7       74.66       -4.39     54.50 o
  -7 -11   7       33.79       75.59     55.37 o
  -6 -11   7      209.55      239.08     54.50 o
  -5 -11   7      774.68      834.13     69.44 o
  -4 -11   7      701.25      756.78     65.92 o
  -3 -11   7     2013.19     2091.91    130.09 o
  -2 -11   7        2.91      -28.13     20.22 o
  -1 -11   7      737.73      816.55     63.28 o
   0 -11   7      174.68      147.00     27.69 o
   1 -11   7      594.41      661.55     33.82 o
   2 -11   7      596.51      598.65     43.51 o
   3 -11   7       96.02      119.38     23.25 o
   4 -11   7      255.72      267.92     56.69 o
   5 -11   7        5.85       26.99     57.13 o
   6 -11   7       45.87       28.14     30.10 o
   7 -11   7      604.04      628.55     49.42 o
  -9 -10   7      261.94      392.01     80.86 o
  -8 -10   7        6.79       80.86     39.55 o
  -7 -10   7      259.72      332.24     57.13 o
  -6 -10   7      319.10      457.06     51.86 o
  -5 -10   7      706.65      678.55     55.37 o
  -4 -10   7     2437.08     2754.64    134.48 o
  -3 -10   7       25.36      -19.34     26.37 o
  -2 -10   7       10.99       30.76     16.70 o
  -1 -10   7       69.25       65.01     16.37 o
   0 -10   7       18.36        7.45     11.87 o
   1 -10   7     1379.57     1418.12     40.67 o
   2 -10   7        2.74        5.76     13.44 o
   3 -10   7     1127.49     1185.54     50.03 o
   4 -10   7        5.35        7.97     19.57 o
   5 -10   7       50.58       82.07     23.52 o
   6 -10   7      308.72      300.73     33.56 o
   7 -10   7      226.70      261.23     31.83 o
   8 -10   7      226.86      240.13     77.35 o
  -9  -9   7      101.55      115.14     55.37 o
  -8  -9   7     1369.53     1529.38    114.26 o
  -7  -9   7       70.24      133.60     43.95 o
  -6  -9   7       79.00       79.98     30.76 o
  -5  -9   7     1755.98     2025.11    115.14 o
  -4  -9   7      658.63      595.93     37.79 o
  -3  -9   7     1259.42     1325.46     57.13 o
  -2  -9   7      959.44      963.89     35.69 o
  -1  -9   7     1096.51     1103.57     38.24 o
   0  -9   7      202.64      177.05     23.29 o
   1  -9   7      186.38      159.87     28.13 o
   2  -9   7     2440.78     2653.80     98.00 o
   3  -9   7       39.70       32.52     19.34 o
   4  -9   7      220.41      174.81     17.14 o
   5  -9   7       22.06       97.77     20.26 o
   6  -9   7       88.74      100.63     23.59 o
   7  -9   7      325.39      327.33     27.28 o
   8  -9   7      815.17      911.17     51.82 o
   9  -9   7      128.65      182.15     39.72 o
 -10  -8   7      416.23      501.43     51.11 o
  -9  -8   7      157.18      184.47     38.67 o
  -8  -8   7      843.39      745.35     78.23 o
  -7  -8   7      247.36      262.81     43.95 o
  -6  -8   7      642.07      619.66     36.92 o
  -5  -8   7      511.01      431.57     32.52 o
  -4  -8   7     2069.38     2121.79     82.62 o
  -3  -8   7     2278.94     2188.44     87.02 o
  -2  -8   7     1102.74     1036.47     34.78 o
  -1  -8   7     3091.06     3203.77    115.14 o
   0  -8   7      168.68      147.22     10.99 o
   1  -8   7      214.65      171.52     14.94 o
   2  -8   7     2206.91     2133.70    178.43 o
   3  -8   7      585.65      483.51     27.25 o
   4  -8   7      311.16      318.93     21.97 o
   5  -8   7     1043.79      891.86     41.75 o
   6  -8   7       68.62       73.76     19.85 o
   7  -8   7      763.23      862.18     36.05 o
   8  -8   7        0.77        4.32     55.81 o
   9  -8   7     1280.70     1374.45     67.33 o
 -10  -7   7      194.84      140.24     37.90 o
  -9  -7   7     1605.48     1699.05     83.28 o
  -8  -7   7       18.27        6.43     23.52 o
  -7  -7   7     1640.00     1597.23    100.20 o
  -6  -7   7        6.03       -4.21     11.82 o
  -5  -7   7     1277.99     1315.79     55.37 o
  -4  -7   7     1153.55     1090.11     46.58 o
  -3  -7   7      902.73      817.93     26.08 o
  -2  -7   7      718.39      650.54     23.00 o
  -1  -7   7      266.07      242.09     23.73 o
   0  -7   7      136.76      139.94     13.18 o
   1  -7   7     1097.07     1082.69     31.81 o
   2  -7   7       59.38       55.65     19.78 o
   3  -7   7      207.85      183.20     31.20 o
   4  -7   7      172.03      163.18     55.37 o
   5  -7   7      128.35      151.18     12.21 o
   6  -7   7     1387.37     1368.64     43.05 o
   7  -7   7      321.71      313.81     29.01 o
   8  -7   7     1780.85     1915.16     68.75 o
   9  -7   7       96.64      120.15     23.82 o
  10  -7   7      448.83      536.76     56.69 o
 -11  -6   7        7.26       71.67     33.40 o
 -10  -6   7      483.67      641.26     44.70 o
  -9  -6   7        1.11      -34.55     24.48 o
  -8  -6   7      382.67      424.22     54.50 o
  -7  -6   7      528.60      605.47     28.50 o
  -6  -6   7     1770.97     1727.73    102.84 o
  -5  -6   7     1226.63     1219.96     39.26 o
  -4  -6   7      161.04      123.23     30.76 o
  -3  -6   7     2378.11     2327.02     63.43 o
  -2  -6   7      313.75      255.49     17.14 o
  -1  -6   7        3.12        1.08     23.29 o
   0  -6   7      122.96      149.72     19.34 o
   1  -6   7     2121.46     2089.27     60.65 o
   2  -6   7     1883.55     1857.57     50.42 o
   3  -6   7     2769.41     2983.36     88.90 o
   4  -6   7      879.14      807.02     70.76 o
   5  -6   7     4279.18     4588.85    165.49 o
   6  -6   7      815.90      776.55     24.08 o
   7  -6   7     1561.86     1510.63     37.67 o
   8  -6   7     1037.64     1139.04     45.64 o
   9  -6   7      928.91      916.13     41.77 o
  10  -6   7       86.68      118.98     33.84 o
  11  -6   7       82.10      135.20     38.80 o
 -11  -5   7      363.77      451.12     80.86 o
 -10  -5   7      191.41      309.69     56.25 o
  -9  -5   7     2269.32     2345.26    116.40 o
  -8  -5   7     1022.35     1006.18     51.57 o
  -7  -5   7      974.29      965.78     39.89 o
  -6  -5   7     2627.33     2596.97     94.05 o
  -5  -5   7      445.76      419.30     17.51 o
  -4  -5   7       75.41       57.91     17.14 o
  -3  -5   7     3147.44     3223.85     98.88 o
  -2  -5   7      287.37      277.24     13.82 o
  -1  -5   7      123.32       87.47     26.81 o
   0  -5   7      331.76      286.63     20.22 o
   1  -5   7      829.59      907.16     47.90 o
   2  -5   7     5755.52     5713.15    218.42 o
   3  -5   7      134.45      116.57     11.39 o
   4  -5   7     2889.28     3008.34     78.56 o
   5  -5   7     1645.82     1528.44     39.55 o
   6  -5   7       85.84       80.36      8.06 o
   7  -5   7     2309.52     2311.17     59.74 o
   8  -5   7        7.38        9.89     15.83 o
   9  -5   7      787.25      711.12     31.52 o
  10  -5   7       35.78        9.08     19.49 o
  11  -5   7      121.60      202.60     39.10 o
 -11  -4   7      183.73      262.19     44.39 o
 -10  -4   7       25.67       28.11     36.48 o
  -9  -4   7      308.72      381.30     34.28 o
  -8  -4   7      117.36      104.94     15.77 o
  -7  -4   7     1271.89     1285.20     47.14 o
  -6  -4   7      394.69      332.70     17.37 o
  -5  -4   7      182.32      137.42     11.81 o
  -4  -4   7     1265.87     1251.72     33.36 o
  -3  -4   7      101.99       86.20     10.11 o
  -2  -4   7     7604.12     7772.72    178.71 o
  -1  -4   7        3.91        3.69      7.31 o
   0  -4   7      875.34      946.62     28.15 o
   1  -4   7     2486.93     2311.38    116.02 o
   2  -4   7      217.14      183.85     13.18 o
   3  -4   7     4905.10     4669.10    196.45 o
   4  -4   7       16.73       34.85      8.63 o
   5  -4   7     1713.88     1669.15     44.55 o
   6  -4   7      984.19      969.54     39.11 o
   7  -4   7      820.18      757.48     37.79 o
   8  -4   7     4300.63     4512.64    145.91 o
   9  -4   7      255.75      267.16     45.27 o
  10  -4   7      451.34      471.78     37.59 o
  11  -4   7      108.96      127.70     33.87 o
 -11  -3   7      136.24      100.99     30.32 o
 -10  -3   7      243.16      248.80     29.88 o
  -9  -3   7        6.96      -66.80     34.28 o
  -8  -3   7      359.39      363.14     36.04 o
  -7  -3   7      395.86      355.63     18.53 o
  -6  -3   7      572.53      518.77     27.25 o
  -5  -3   7      745.14      695.12     40.87 o
  -4  -3   7     2264.89     2427.98     76.91 o
  -3  -3   7     4445.16     4382.21     94.93 o
  -2  -3   7     1417.77     1245.69     26.28 o
  -1  -3   7        1.12        0.44      4.97 o
   0  -3   7     6187.05     6340.39    168.24 o
   1  -3   7      725.58      760.54     20.62 o
   2  -3   7     2556.26     2447.25     57.39 o
   3  -3   7     5396.25     6052.34    150.07 o
   4  -3   7      806.62      707.46     32.52 o
   5  -3   7      861.90      870.12     23.59 o
   6  -3   7       20.20       14.17      7.47 o
   7  -3   7      744.44      711.93     22.97 o
   8  -3   7     1346.56     1427.13     42.63 o
   9  -3   7       19.18       16.46      9.58 o
  10  -3   7      959.69      958.99     45.88 o
  11  -3   7      216.33      226.74     35.16 o
  12  -3   7        4.69      -29.80     32.52 o
 -11  -2   7      582.67      578.86     68.12 o
 -10  -2   7       33.32      -18.64     28.41 o
  -9  -2   7      574.27      551.51    110.31 o
  -8  -2   7     2090.40     2112.69     67.32 o
  -7  -2   7      275.03      290.84     16.46 o
  -6  -2   7      664.10      664.76     24.17 o
  -5  -2   7     1244.11     1263.71     43.95 o
  -4  -2   7      153.24       94.89      8.63 o
  -3  -2   7     5850.81     6159.39    129.23 o
  -2  -2   7       17.92        5.53      5.26 o
  -1  -2   7     1817.00     1712.12     37.60 o
   0  -2   7     2483.84     2485.39     61.27 o
   1  -2   7      621.70      517.76     12.58 o
   2  -2   7      526.13      390.26     14.36 o
   3  -2   7     1172.67     1137.02     32.52 o
   4  -2   7     5215.67     5345.21    133.68 o
   5  -2   7      531.77      539.95     16.46 o
   6  -2   7     1041.05      911.22     24.14 o
   7  -2   7      572.42      562.76     17.70 o
   8  -2   7      482.98      516.42     21.10 o
   9  -2   7     1587.40     1534.56     46.81 o
  10  -2   7      675.93      627.63     42.19 o
  11  -2   7      270.38      257.65     31.89 o
  12  -2   7      334.93      430.69     70.32 o
 -11  -1   7        2.63       20.01     27.94 o
 -10  -1   7       47.70       76.92     64.16 o
  -9  -1   7      340.91      334.27     53.18 o
  -8  -1   7        0.10        2.34     13.00 o
  -7  -1   7     1744.51     1753.76     66.66 o
  -6  -1   7      138.93      119.26     11.43 o
  -5  -1   7      408.94      386.67     16.25 o
  -4  -1   7     2978.85     2959.95     63.93 o
  -3  -1   7     2513.34     2653.61    103.72 o
  -2  -1   7     9960.88    10352.15    574.83 o
  -1  -1   7     2357.04     2632.06     56.68 o
   0  -1   7     6506.54     7111.11    155.29 o
   1  -1   7     3352.35     3308.18    123.49 o
   2  -1   7     1853.16     2107.91     50.01 o
   3  -1   7    15367.31    15924.77    356.82 o
   4  -1   7      316.45      351.11     12.73 o
   5  -1   7      817.59      741.28     22.60 o
   6  -1   7      235.24      240.02     10.99 o
   7  -1   7      287.54      239.10     11.19 o
   8  -1   7      185.21      205.57     12.11 o
   9  -1   7      436.70      431.68     17.88 o
  10  -1   7      486.24      459.74     26.09 o
  11  -1   7      356.77      373.71     35.41 o
  12  -1   7      357.06      392.89     64.16 o
 -11   0   7      221.02      184.72     33.40 o
 -10   0   7      246.21      298.11     97.12 o
  -9   0   7      348.53      330.81     30.20 o
  -8   0   7     1462.04     1434.64     50.40 o
  -7   0   7     1296.03     1388.57     46.23 o
  -6   0   7       73.21       43.42     10.86 o
  -5   0   7     3497.77     3674.01     87.04 o
  -4   0   7     1074.74     1088.78     27.16 o
  -3   0   7     3380.61     3484.27     75.21 o
  -2   0   7     1488.39     1504.14     32.87 o
  -1   0   7     6563.30     7473.67    166.11 o
   0   0   7     3351.96     3699.93     82.96 o
   1   0   7     1275.77     1369.90     25.68 o
   2   0   7     2524.70     2512.47     46.50 o
   3   0   7     2399.01     2213.47     44.90 o
   4   0   7      150.09      328.71     18.46 o
   5   0   7       63.95       45.81      6.12 o
   6   0   7     1097.98     1147.31     25.79 o
   7   0   7      119.93      118.44      8.01 o
   8   0   7     2805.54     2861.67    114.48 o
   9   0   7      282.33      228.27     16.59 o
  10   0   7     1649.16     1612.12     93.61 o
  11   0   7       19.25       20.44     16.75 o
  12   0   7      234.42      316.42     64.16 o
 -11   1   7      219.29      177.55     65.04 o
 -10   1   7      462.53      521.70     55.37 o
  -9   1   7       20.13       -6.14     18.70 o
  -8   1   7     1537.17     1534.25     49.88 o
  -7   1   7     1013.76      940.51     50.10 o
  -6   1   7     3769.26     3889.94    174.91 o
  -5   1   7     2802.82     2857.92     66.57 o
  -4   1   7     1070.94     1056.19     24.22 o
  -3   1   7     5945.99     6179.23    140.81 o
  -2   1   7     1097.17     1116.59     25.93 o
  -1   1   7     4645.77     5289.14    135.35 o
   0   1   7      359.75      365.59     11.87 o
   1   1   7      158.45      129.72      4.35 o
   2   1   7     1052.50      978.72     17.40 o
   3   1   7       15.41        8.29      4.22 o
   4   1   7     1165.28      981.36     49.22 o
   5   1   7       74.23       69.15      5.04 o
   6   1   7     1612.27     1765.34     35.08 o
   7   1   7     1450.20     1355.27     54.93 o
   8   1   7      176.92      178.75     11.37 o
   9   1   7     2298.12     2220.96    123.49 o
  10   1   7      391.41      352.28     28.13 o
  11   1   7       21.99       31.61     15.84 o
  12   1   7      253.40      458.81     62.41 o
 -11   2   7       19.39       11.43     46.58 o
 -10   2   7        0.71       -4.05     40.87 o
  -9   2   7     1474.97     1502.97     65.85 o
  -8   2   7       88.76       80.04     27.25 o
  -7   2   7     3744.38     3818.01    116.82 o
  -6   2   7       79.66       95.72     11.76 o
  -5   2   7     1609.67     1604.82     71.20 o
  -4   2   7     3532.63     3509.25    101.08 o
  -3   2   7      396.38      435.19     16.70 o
  -2   2   7     1470.98     1364.86     30.45 o
  -1   2   7      222.10      226.36      7.91 o
   0   2   7      253.46      257.48      7.45 o
   1   2   7      900.53      881.48     16.02 o
   2   2   7      704.47      830.39     15.14 o
   3   2   7      407.65      340.54      8.79 o
   4   2   7     6051.01     6475.41    117.80 o
   5   2   7     1219.60     1183.30     24.50 o
   6   2   7     2645.47     2708.43     99.76 o
   7   2   7      381.19      341.74     11.76 o
   8   2   7     2949.70     2935.63     83.41 o
   9   2   7     2092.92     2033.55     75.60 o
  10   2   7      611.70      626.88     30.41 o
  11   2   7      160.54      161.73     27.25 o
  12   2   7        4.59        7.03     29.01 o
 -11   3   7       17.03      -11.43     34.28 o
 -10   3   7     1547.32     1646.68     83.25 o
  -9   3   7      423.53      462.27     44.83 o
  -8   3   7     2518.48     2623.42    114.26 o
  -7   3   7      967.45     1008.98     45.36 o
  -6   3   7     2376.94     2468.19     84.82 o
  -5   3   7      893.91      885.29     25.05 o
  -4   3   7      255.08      273.69     14.50 o
  -3   3   7     1829.06     1932.70     44.43 o
  -2   3   7      172.29      129.10     14.06 o
  -1   3   7     4223.11     4762.99     96.86 o
   0   3   7     5384.47     6168.54    130.00 o
   1   3   7       13.87       15.82      2.49 o
   2   3   7     1395.78     1419.45     24.77 o
   3   3   7     1968.66     1944.76     71.20 o
   4   3   7     1257.83     1195.90     25.78 o
   5   3   7     2183.74     2243.94     53.94 o
   6   3   7      582.16      511.96     19.78 o
   7   3   7      407.88      405.83     21.09 o
   8   3   7     3333.52     3460.63    157.33 o
   9   3   7      517.38      533.40     29.01 o
  10   3   7     1355.01     1288.73     52.30 o
  11   3   7        0.97       10.55     22.85 o
  12   3   7       62.33      161.73     30.76 o
 -10   4   7      370.28      352.46     57.13 o
  -9   4   7      254.52      234.07     28.90 o
  -8   4   7      885.27      869.60     44.39 o
  -7   4   7        0.38      -21.09     20.22 o
  -6   4   7     2106.63     2144.69     54.49 o
  -5   4   7      129.85       97.40     10.51 o
  -4   4   7      127.69      123.66     17.58 o
  -3   4   7     2260.44     2372.34     45.60 o
  -2   4   7     1024.82     1097.64     25.05 o
  -1   4   7     3936.71     4378.12    134.92 o
   0   4   7     2464.25     2884.89    114.26 o
   1   4   7        9.82       14.38      3.38 o
   2   4   7     3081.21     3036.03     81.74 o
   3   4   7     5569.16     6180.27    125.54 o
   4   4   7     4783.89     4548.08     91.01 o
   5   4   7      474.39      446.86     15.38 o
   6   4   7        1.07       14.83      9.04 o
   7   4   7     3955.94     4311.46    149.86 o
   8   4   7      122.97      110.94     10.11 o
   9   4   7     1458.81     1500.37     62.41 o
  10   4   7       64.82       64.16     18.46 o
  11   4   7      470.60      501.00     38.67 o
  12   4   7       40.37       50.10     27.25 o
 -10   5   7       52.54       39.55     46.58 o
  -9   5   7      767.57      698.32     51.53 o
  -8   5   7      141.53      138.35     29.44 o
  -7   5   7     2599.75     2628.12     99.07 o
  -6   5   7      166.84      129.72     11.19 o
  -5   5   7      337.28      339.68     13.09 o
  -4   5   7      160.53      170.09     30.76 o
  -3   5   7        6.92        3.56      5.88 o
  -2   5   7      972.51      906.82     21.53 o
  -1   5   7      107.07       77.27      5.27 o
   0   5   7     2478.91     2803.90     53.66 o
   1   5   7     1552.55     1625.28     35.56 o
   2   5   7       79.55       97.51      4.97 o
   3   5   7      970.61      888.58     17.02 o
   4   5   7     3160.29     3114.46     69.94 o
   5   5   7     2171.62     2216.38     56.69 o
   6   5   7     3506.35     3549.00     95.32 o
   7   5   7      824.68      784.98     62.85 o
   8   5   7     2967.08     2835.24     84.68 o
   9   5   7      163.73      137.12     19.34 o
  10   5   7      114.19      148.54     26.37 o
  11   5   7      540.39      544.07     40.43 o
  12   5   7       61.96       53.62     33.40 o
 -10   6   7       82.35      113.38     43.95 o
  -9   6   7        0.74      -13.18     36.04 o
  -8   6   7     1112.10     1044.35     52.10 o
  -7   6   7       36.19       16.29     26.81 o
  -6   6   7     1582.98     1472.12     45.36 o
  -5   6   7      831.15      828.58     32.96 o
  -4   6   7      648.16      637.73     17.55 o
  -3   6   7      841.52      868.14     19.85 o
  -2   6   7      893.37      845.18     18.65 o
  -1   6   7        6.65       -0.44     11.87 o
   0   6   7     1757.43     1765.69    129.65 o
   1   6   7      158.39      137.07     18.02 o
   2   6   7     1373.40     1405.45     33.40 o
   3   6   7     3169.51     3158.79     54.50 o
   4   6   7     3346.82     3406.34     81.30 o
   5   6   7     4604.31     4933.05    121.92 o
   6   6   7       19.08        5.27      7.32 o
   7   6   7     1986.86     1790.23     57.52 o
   8   6   7     2175.49     2141.78    153.82 o
   9   6   7      179.72      189.85     22.85 o
  10   6   7      339.70      408.71     31.64 o
  11   6   7        2.87      -19.34     32.52 o
  12   6   7        1.09       -9.67     36.92 o
  -9   7   7      125.09      108.11     43.07 o
  -8   7   7      554.32      585.98     87.46 o
  -7   7   7        0.40       28.48     22.41 o
  -6   7   7      216.54      232.73     15.77 o
  -5   7   7     1060.65      950.02     28.51 o
  -4   7   7      555.13      530.67     16.88 o
  -3   7   7      972.42      972.37     24.22 o
  -2   7   7      530.78      473.16     14.36 o
  -1   7   7     3758.53     3843.63     79.85 o
   0   7   7      494.00      483.11     32.96 o
   1   7   7     1576.44     1636.06     38.67 o
   2   7   7     2987.65     3231.91     92.29 o
   3   7   7      243.28      210.95      6.15 o
   4   7   7     3109.99     3111.75     56.29 o
   5   7   7       26.37       14.10      9.67 o
   6   7   7       26.42       19.85      8.85 o
   7   7   7       98.54      101.69     11.04 o
   8   7   7      473.44      408.10     20.52 o
   9   7   7      570.71      593.29     37.79 o
  10   7   7       73.46       44.83     21.09 o
  11   7   7       90.30      105.47     33.40 o
  12   7   7      173.60      193.37     44.83 o
  -9   8   7      279.72      276.87     37.79 o
  -8   8   7       80.76       86.14     28.13 o
  -7   8   7      459.27      485.50     39.99 o
  -6   8   7      112.13       90.27     19.78 o
  -5   8   7       18.82       36.14     10.51 o
  -4   8   7      227.31      219.56     10.24 o
  -3   8   7        4.62        2.50      5.88 o
  -2   8   7     5066.93     5505.85    114.41 o
  -1   8   7     1082.20     1087.87     29.88 o
   0   8   7     4617.04     4805.87    124.06 o
   1   8   7      186.32      171.56     14.50 o
   2   8   7       72.33       64.16      9.67 o
   3   8   7      912.97      850.83     20.22 o
   4   8   7       15.99       14.74      7.03 o
   5   8   7      653.90      605.19     17.12 o
   6   8   7      729.50      709.12     33.84 o
   7   8   7        6.46        5.27     11.79 o
   8   8   7     1671.07     1679.37     91.85 o
   9   8   7     1044.39     1056.50     52.74 o
  10   8   7       37.65       84.38     29.88 o
  11   8   7      358.68      398.17     65.04 o
  -8   9   7      191.72      244.35     57.13 o
  -7   9   7      883.41      866.05     60.57 o
  -6   9   7       78.44       94.58     19.21 o
  -5   9   7      290.79      297.92     20.66 o
  -4   9   7      112.06      123.46     13.18 o
  -3   9   7      260.47      253.54     21.53 o
  -2   9   7     4087.18     4277.26    104.39 o
  -1   9   7      216.26      201.14     13.18 o
   0   9   7     2665.59     2827.16     91.34 o
   1   9   7       47.53       19.63     14.94 o
   2   9   7      738.55      724.26     35.16 o
   3   9   7      832.07      813.91     20.22 o
   4   9   7      688.57      662.85     17.21 o
   5   9   7      515.82      544.89     13.10 o
   6   9   7       34.96       16.32     19.34 o
   7   9   7      334.99      269.70     15.33 o
   8   9   7      691.34      695.25     36.92 o
   9   9   7        3.42       14.06     26.37 o
  10   9   7      204.69      262.81     40.43 o
  11   9   7       71.64       55.37     51.86 o
  -7  10   7       40.71      179.31     54.50 o
  -6  10   7      621.63      596.62     68.12 o
  -5  10   7      241.85      266.17     33.77 o
  -4  10   7      153.26      176.44     16.51 o
  -3  10   7     1141.77     1206.78     50.03 o
  -2  10   7        7.08       19.20     10.24 o
  -1  10   7      237.55      238.49     18.46 o
   0  10   7        0.28       12.66     25.05 o
   1  10   7      243.59      225.01     21.09 o
   2  10   7       69.24       47.46     12.31 o
   3  10   7      118.50      118.66      6.15 o
   4  10   7      526.73      486.94     14.94 o
   5  10   7      105.01       94.82      7.21 o
   6  10   7       12.25        8.79     12.31 o
   7  10   7      514.82      475.51     27.25 o
   8  10   7      190.21      158.21     21.09 o
   9  10   7      606.23      638.12     42.19 o
  10  10   7      332.68      264.56     36.92 o
  -6  11   7      516.19      756.78     87.02 o
  -5  11   7      119.00      157.47     31.41 o
  -4  11   7      186.84      260.03     30.14 o
  -3  11   7       23.18        9.99     16.26 o
  -2  11   7     2190.08     2245.85    124.81 o
  -1  11   7      283.87      284.22     33.84 o
   0  11   7      120.35      106.44     27.69 o
   1  11   7      529.50      515.07     29.01 o
   2  11   7      435.84      362.13     25.49 o
   3  11   7     1560.89     1518.83     76.47 o
   4  11   7      517.34      547.59     32.52 o
   5  11   7       97.33       81.74     29.88 o
   6  11   7       22.14        3.52     36.04 o
   7  11   7      197.52      255.78     41.31 o
   8  11   7      275.09      374.43     59.77 o
   9  11   7      410.07      566.92     81.74 o
  -5  12   7      250.98      253.14     54.50 o
  -4  12   7        3.57       13.69     41.31 o
  -3  12   7       75.91      145.24     55.37 o
  -2  12   7      717.28      787.20    148.98 o
  -1  12   7      889.37      877.70     38.18 o
   0  12   7      585.48      614.39     36.92 o
   1  12   7        0.39      -31.64     19.34 o
   2  12   7        2.81       17.58     19.34 o
   3  12   7      374.43      474.63     31.64 o
   4  12   7      344.37      263.69     23.73 o
   5  12   7      734.48      768.20     71.20 o
   6  12   7      228.78      243.47     32.52 o
   7  12   7      117.60      160.85     48.34 o
   8  12   7     1244.36     1126.82    120.42 o
  -4  13   7      221.47      461.45     68.56 o
  -3  13   7      121.47       75.41     35.73 o
  -2  13   7        0.18        8.85     30.91 o
  -1  13   7      264.92      265.44     33.40 o
   0  13   7       23.42       54.50     31.64 o
   1  13   7        2.65       -4.39     23.73 o
   2  13   7       82.72       63.28     23.73 o
   3  13   7      154.56      129.21     37.79 o
   4  13   7      414.88      548.47     70.32 o
   5  13   7        2.37       45.71     43.95 o
   7  13   7      553.91      589.78     79.11 o
  -2  14   7      135.62      325.21     61.53 o
  -1  14   7      254.25      226.77     45.71 o
   0  14   7        0.17       -1.76     29.88 o
   1  14   7      287.21      343.67     42.19 o
   3  14   7      297.57      400.80     54.50 o
   4  14   7      583.68      616.15     81.74 o
   5  14   7      194.90      126.57     61.53 o
   6  14   7      411.28      537.04     90.53 o
   2  15   7      643.10      739.20     86.14 o
  -2 -14   8       17.53       13.62     33.56 o
  -1 -14   8       36.90       49.81     60.65 o
   0 -14   8        2.33      -40.65     56.69 o
   1 -14   8      618.46      578.35     83.50 o
  -5 -13   8      460.68      557.26     90.53 o
  -4 -13   8       14.84       31.64     41.31 o
  -3 -13   8      106.37      137.12     50.98 o
  -2 -13   8       96.35       97.56     47.46 o
  -1 -13   8       23.48        0.20     59.77 o
   0 -13   8      559.61      595.35     51.86 o
   1 -13   8       38.27      -24.09     32.73 o
   2 -13   8     1402.97     1527.18     86.68 o
   3 -13   8      109.37      179.86     37.67 o
   4 -13   8       56.31       32.59     60.65 o
  -6 -12   8       23.61       21.09     48.34 o
  -5 -12   8      209.26      156.45     43.07 o
  -4 -12   8      361.10      390.26     61.53 o
  -3 -12   8       48.69       74.71     37.79 o
  -2 -12   8        3.61       18.46     36.04 o
  -1 -12   8      479.86      545.83     54.50 o
   0 -12   8      125.03      107.43     26.08 o
   1 -12   8      594.69      770.04     60.21 o
   2 -12   8      360.75      393.86     37.77 o
   3 -12   8      267.96      365.02     55.81 o
   4 -12   8      208.06      217.21     60.21 o
   5 -12   8       18.98       43.87     34.74 o
  -7 -11   8       52.18       15.82     38.67 o
  -6 -11   8      161.70      218.86     41.31 o
  -5 -11   8      375.98      384.98     51.86 o
  -4 -11   8     1216.35     1423.90     98.44 o
  -3 -11   8      652.15      712.83     59.77 o
  -2 -11   8      761.13      975.64     78.23 o
  -1 -11   8      112.61      199.52     36.04 o
   0 -11   8      608.05      667.51     38.92 o
   1 -11   8      845.88     1008.75     72.07 o
   2 -11   8       83.26       64.00     22.90 o
   3 -11   8     1218.05     1221.65     58.80 o
   4 -11   8        3.13      -20.81     24.14 o
   5 -11   8      458.00      441.46     37.53 o
   6 -11   8      254.81      306.66    110.31 o
   7 -11   8      123.97      139.25     49.66 o
  -8 -10   8      167.62      196.01     44.83 o
  -7 -10   8       80.31      149.42     54.50 o
  -6 -10   8        2.58       19.34     37.79 o
  -5 -10   8     1717.27     1589.15    111.63 o
  -4 -10   8      577.18      429.81     44.83 o
  -3 -10   8       82.05       78.23     34.28 o
  -2 -10   8        0.68        2.64     27.25 o
  -1 -10   8       46.17       49.22     16.70 o
   0 -10   8      947.80      909.30     53.62 o
   1 -10   8       55.19       11.37     30.76 o
   2 -10   8     1580.04     1707.05     60.93 o
   3 -10   8       92.08       67.12     22.06 o
   4 -10   8     1084.36      916.43     52.74 o
   5 -10   8      144.47      193.99     45.27 o
   6 -10   8       48.84       18.87     37.79 o
   7 -10   8      297.87      269.86     38.84 o
   8 -10   8      121.73      187.15     37.78 o
  -9  -9   8      278.53      271.60     67.68 o
  -8  -9   8       50.37       83.50     43.07 o
  -7  -9   8      195.95      254.90     50.98 o
  -6  -9   8     1107.57     1143.52     87.02 o
  -5  -9   8     1009.34      958.94     73.83 o
  -4  -9   8     1157.10     1273.60     78.23 o
  -3  -9   8     1107.42     1046.83     65.04 o
  -2  -9   8      354.17      338.40     29.01 o
  -1  -9   8      369.34      416.28     32.08 o
   0  -9   8      218.07      212.57     14.49 o
   1  -9   8     1221.23     1292.84     43.07 o
   2  -9   8      280.79      277.77     37.79 o
   3  -9   8      447.74      478.86     25.20 o
   4  -9   8       37.77       43.77     19.86 o
   5  -9   8       22.92       32.19     20.70 o
   6  -9   8      354.63      375.81     47.02 o
   7  -9   8      657.14      729.78     58.89 o
   8  -9   8       49.54       38.82     26.50 o
   9  -9   8      148.72      195.15     42.63 o
  -9  -8   8      904.43      956.37    139.31 o
  -8  -8   8      162.52      193.37     40.43 o
  -7  -8   8      217.97      268.96     48.34 o
  -6  -8   8      907.09      928.17     63.28 o
  -5  -8   8      798.25      776.12     59.77 o
  -4  -8   8     2443.75     2499.74    115.14 o
  -3  -8   8      386.00      341.91     21.97 o
  -2  -8   8      869.90      854.76     52.74 o
  -1  -8   8        1.01       -1.69     13.68 o
   0  -8   8     3247.69     3372.54     98.44 o
   1  -8   8     2884.16     3032.08     82.14 o
   2  -8   8       33.55       31.81     16.04 o
   3  -8   8      729.48      768.86     29.26 o
   4  -8   8        8.40       13.10     19.34 o
   5  -8   8       86.18       86.78     21.73 o
   6  -8   8      536.80      479.97     32.96 o
   7  -8   8        0.11        1.76     29.88 o
   8  -8   8      636.71      643.43     46.58 o
   9  -8   8       57.75       25.26     30.07 o
 -10  -7   8      866.07      939.82     70.32 o
  -9  -7   8      219.30      239.77     43.07 o
  -8  -7   8      168.73      269.13     35.73 o
  -7  -7   8      102.25      143.54     25.90 o
  -6  -7   8       23.15        2.20     20.51 o
  -5  -7   8     3135.47     3426.16    146.79 o
  -4  -7   8      113.45       87.02     16.70 o
  -3  -7   8     3704.12     3707.02    185.46 o
  -2  -7   8      168.86      130.74     13.98 o
  -1  -7   8      409.35      351.30     20.47 o
   0  -7   8      283.68      263.24     17.13 o
   1  -7   8      721.41      620.05     36.04 o
   2  -7   8      224.99      233.90     15.62 o
   3  -7   8        1.80      -12.64     14.60 o
   4  -7   8      197.50      185.83     23.73 o
   5  -7   8      171.13      183.73     21.97 o
   6  -7   8      296.95      298.00     15.08 o
   7  -7   8     1458.91     1585.20     74.87 o
   8  -7   8     1046.56     1130.56     44.71 o
   9  -7   8      289.23      286.10     43.95 o
  10  -7   8      415.68      505.79     42.92 o
 -10  -6   8       16.97       -5.58     36.73 o
  -9  -6   8     1473.46     1432.36    185.46 o
  -8  -6   8      177.03      227.66     29.48 o
  -7  -6   8     1385.99     1461.14     62.14 o
  -6  -6   8     1708.58     1676.33     56.39 o
  -5  -6   8        0.73       -8.58     18.46 o
  -4  -6   8     2154.42     2195.62     79.11 o
  -3  -6   8      134.91      135.85     17.58 o
  -2  -6   8      864.24      790.45     72.95 o
  -1  -6   8      128.62      111.72     10.36 o
   0  -6   8      712.50      579.27     22.26 o
   1  -6   8        1.96      -15.49     10.05 o
   2  -6   8     2990.23     3114.62     88.15 o
   3  -6   8     1913.87     1807.13     63.28 o
   4  -6   8     2217.41     2067.29     72.87 o
   5  -6   8       41.57       11.87     15.54 o
   6  -6   8      677.54      681.97     29.88 o
   7  -6   8     1424.27     1352.26     89.65 o
   8  -6   8      179.48      217.53     24.61 o
   9  -6   8      605.95      700.51     43.07 o
  10  -6   8        0.24       19.51     25.42 o
 -10  -5   8      480.24      531.08    122.61 o
  -9  -5   8      761.32      869.45     53.18 o
  -8  -5   8      393.45      414.87     33.25 o
  -7  -5   8      934.83      966.79     46.40 o
  -6  -5   8       12.53       -2.80     13.27 o
  -5  -5   8        1.33      -22.52     27.25 o
  -4  -5   8     2140.18     2115.86     70.76 o
  -3  -5   8       14.95       14.94      8.70 o
  -2  -5   8     1922.13     2038.71     56.39 o
  -1  -5   8        0.75       -8.90     11.43 o
   0  -5   8     1843.44     1927.28     51.42 o
   1  -5   8     4239.98     4180.10    234.68 o
   2  -5   8       42.43       21.58     13.18 o
   3  -5   8     5134.36     5271.10    144.10 o
   4  -5   8       90.94       47.25     12.31 o
   5  -5   8      603.80      543.49     24.48 o
   6  -5   8     4480.61     4428.73    105.97 o
   7  -5   8       86.29       64.22     36.92 o
   8  -5   8      803.29      844.16     32.36 o
   9  -5   8        1.68      -38.32     19.16 o
  10  -5   8      387.52      484.51     34.20 o
  11  -5   8      302.71      402.45     78.67 o
 -11  -4   8       52.87       52.74     59.77 o
 -10  -4   8      929.97     1079.07     85.70 o
  -9  -4   8      250.77      249.39     26.82 o
  -8  -4   8     1471.37     1535.18     66.76 o
  -7  -4   8       15.56        5.63     29.88 o
  -6  -4   8     1282.91     1357.43     50.73 o
  -5  -4   8      454.31      431.25     18.70 o
  -4  -4   8      311.48      278.19     15.82 o
  -3  -4   8      684.15      602.70     19.34 o
  -2  -4   8      884.61     1029.63     28.27 o
  -1  -4   8      530.50      565.48     19.89 o
   0  -4   8     1168.84     1113.99     49.66 o
   1  -4   8     1064.08     1056.69     75.15 o
   2  -4   8     3872.52     3666.14    103.72 o
   3  -4   8     3398.87     3579.00    100.30 o
   4  -4   8     2420.65     2529.63     78.28 o
   5  -4   8     1985.01     1870.79    119.10 o
   6  -4   8      710.46      719.89     25.76 o
   7  -4   8     1895.05     1798.91     57.21 o
   8  -4   8        2.19       -3.87      9.23 o
   9  -4   8      153.65      141.45     18.61 o
  10  -4   8      483.45      533.42     34.12 o
  11  -4   8        0.52        4.05     54.50 o
 -11  -3   8      395.91      477.27     50.98 o
 -10  -3   8        0.63       12.21     23.52 o
  -9  -3   8     1017.70     1070.59     64.60 o
  -8  -3   8       83.81       61.22     14.52 o
  -7  -3   8       48.54       37.27     43.95 o
  -6  -3   8       57.10       78.14     20.66 o
  -5  -3   8      221.85      202.76     12.43 o
  -4  -3   8     1218.37     1200.28     30.78 o
  -3  -3   8      464.08      434.02     14.60 o
  -2  -3   8     1978.96     2148.11     48.96 o
  -1  -3   8      260.18      183.10      9.26 o
   0  -3   8     3037.30     3066.41     72.46 o
   1  -3   8     3371.23     3657.05     72.89 o
   2  -3   8     4676.50     4768.43    110.21 o
   3  -3   8     1348.85     1275.16     34.63 o
   4  -3   8     3124.67     3263.57    120.86 o
   5  -3   8      710.03      639.47     20.26 o
   6  -3   8     3056.75     2996.89     77.70 o
   7  -3   8     1212.43     1247.17     35.86 o
   8  -3   8     2165.10     2198.78     61.73 o
   9  -3   8      395.07      422.52     20.48 o
  10  -3   8        1.88      -22.49     22.27 o
  11  -3   8       13.11        7.75     41.75 o
  12  -3   8      148.06      196.01     61.53 o
 -11  -2   8       79.19      129.21     36.92 o
 -10  -2   8      499.16      546.78     42.57 o
  -9  -2   8      462.11      477.96     60.65 o
  -8  -2   8      943.29      965.00     37.88 o
  -7  -2   8     1451.52     1490.45     44.59 o
  -6  -2   8       30.60       24.84     11.61 o
  -5  -2   8       33.94       36.23      9.62 o
  -4  -2   8     2485.84     2446.93     56.66 o
  -3  -2   8       18.45        3.68      6.75 o
  -2  -2   8     3209.48     3323.25     69.23 o
  -1  -2   8     1001.09      954.79     22.06 o
   0  -2   8     2804.09     3502.61     77.66 o
   1  -2   8     4870.02     4862.27     96.46 o
   2  -2   8        4.53       -4.83      8.35 o
   3  -2   8     9955.54    10493.88    260.67 o
   4  -2   8       52.42       49.27      5.69 o
   5  -2   8     4213.47     4282.96     97.35 o
   6  -2   8     3508.04     3500.04     76.26 o
   7  -2   8       18.10        7.03     12.31 o
   8  -2   8     2986.98     2949.42     85.44 o
   9  -2   8      698.04      705.70     23.52 o
  10  -2   8      143.12      133.24     31.20 o
  11  -2   8      186.13      187.37     31.79 o
  12  -2   8      156.52      169.64     43.95 o
 -11  -1   8      207.27      138.87     57.13 o
 -10  -1   8      520.59      559.25     41.54 o
  -9  -1   8        7.45        8.58     39.11 o
  -8  -1   8      880.63      919.04     49.17 o
  -7  -1   8      240.20      242.32     18.53 o
  -6  -1   8       32.88       31.82     10.24 o
  -5  -1   8      271.64      277.41     17.58 o
  -4  -1   8     1206.78     1251.07     79.55 o
  -3  -1   8     3482.75     3459.46    193.81 o
  -2  -1   8     1841.72     1966.43     61.53 o
  -1  -1   8     5209.42     5914.17    135.84 o
   0  -1   8      913.83      941.85     32.52 o
   1  -1   8      818.43      763.85     18.32 o
   2  -1   8     9979.32    10715.15    239.51 o
   3  -1   8     1237.96     1277.36     48.78 o
   4  -1   8     4148.85     4301.79     98.50 o
   5  -1   8      127.90       79.98     15.38 o
   6  -1   8      173.29      144.44      9.50 o
   7  -1   8      821.54      819.76     30.32 o
   8  -1   8      111.89       97.63      9.26 o
   9  -1   8      652.10      602.11     26.53 o
  10  -1   8      435.25      438.34     37.36 o
  11  -1   8       25.11       18.05     22.36 o
  12  -1   8      376.69      390.26     68.56 o
 -11   0   8      133.71      152.06     47.46 o
 -10   0   8       63.12       77.50     33.84 o
  -9   0   8      249.64      257.53     30.10 o
  -8   0   8     1036.66      934.20     46.92 o
  -7   0   8      139.03       89.20     13.97 o
  -6   0   8       17.75        5.27     13.18 o
  -5   0   8     1640.05     1600.31     42.83 o
  -4   0   8      214.21      190.78     12.74 o
  -3   0   8     1508.89     1589.99     41.33 o
  -2   0   8     3986.15     4170.00     88.15 o
  -1   0   8      648.82      539.04     44.39 o
   0   0   8      981.21     1128.61     23.23 o
   1   0   8     1572.18     1505.93     29.25 o
   2   0   8     3010.65     2979.80     54.94 o
   3   0   8     7178.84     7735.41    157.68 o
   4   0   8     3675.68     3794.26     82.66 o
   5   0   8      429.43      421.78     14.13 o
   6   0   8      563.23      595.78     16.26 o
   7   0   8      111.15       90.43      8.79 o
   8   0   8      153.66      146.28     13.62 o
   9   0   8      953.46      906.57     35.73 o
  10   0   8      468.45      420.63     29.26 o
  11   0   8      275.13      244.23     22.56 o
  12   0   8      486.30      616.15     79.11 o
 -11   1   8        1.90       15.82     61.53 o
 -10   1   8       53.71       17.81     39.55 o
  -9   1   8     1009.13     1025.80     55.77 o
  -8   1   8       14.32       23.73     27.25 o
  -7   1   8     2592.27     2643.24    141.07 o
  -6   1   8     1208.94     1219.70     38.53 o
  -5   1   8      683.13      715.05     21.73 o
  -4   1   8     6965.15     7483.86    296.21 o
  -3   1   8     1379.66     1468.50     31.97 o
  -2   1   8     9626.01    10702.15    407.83 o
  -1   1   8       24.81       33.61      5.49 o
   0   1   8       17.25        6.30      4.39 o
   1   1   8      607.06      580.73     13.30 o
   2   1   8       53.49       49.93      7.91 o
   3   1   8     1980.38     1878.59     39.43 o
   4   1   8      495.01      587.30     14.52 o
   5   1   8       89.90       79.67     15.82 o
   6   1   8     2456.64     2604.39     55.67 o
   7   1   8       90.19       76.19     10.11 o
   8   1   8     1811.73     1800.52     61.43 o
   9   1   8      542.41      486.50     23.62 o
  10   1   8      261.93      259.00     29.01 o
  11   1   8     1121.24     1100.45     58.01 o
  12   1   8       45.46      -36.92     48.34 o
 -11   2   8       18.26       59.77     53.62 o
 -10   2   8      429.69      540.06     47.80 o
  -9   2   8      199.08      214.04     34.72 o
  -8   2   8     1978.24     2113.77     88.35 o
  -7   2   8      814.03      769.63     35.54 o
  -6   2   8      759.25      746.45     27.40 o
  -5   2   8     1778.89     1830.56     44.98 o
  -4   2   8      380.66      359.10     13.05 o
  -3   2   8     2119.40     2224.12     56.20 o
  -2   2   8       59.23       37.98      5.59 o
  -1   2   8      542.26      501.00     11.87 o
   0   2   8      590.59      562.15     12.46 o
   1   2   8      217.41      258.24      8.35 o
   2   2   8     1832.84     1823.43     47.90 o
   3   2   8       21.66       30.01      4.22 o
   4   2   8     3344.80     3480.07     72.10 o
   5   2   8     1796.36     1819.58     33.54 o
   6   2   8       83.88       92.99      7.03 o
   7   2   8     1735.75     1764.14     51.41 o
   8   2   8     2083.00     2012.98     58.03 o
   9   2   8      493.26      501.12     67.68 o
  10   2   8      560.93      527.82     28.06 o
  11   2   8        0.30      -15.82     23.73 o
  12   2   8      691.03      729.53     57.13 o
 -10   3   8      152.87      197.76     50.98 o
  -9   3   8      389.93      504.34     36.92 o
  -8   3   8       62.85       85.97     22.63 o
  -7   3   8      246.40      222.55     33.40 o
  -6   3   8     1420.77     1504.16     40.00 o
  -5   3   8       88.97       81.91     10.98 o
  -4   3   8      398.16      395.39     19.78 o
  -3   3   8     4054.50     4437.50    153.82 o
  -2   3   8     5830.80     6237.50    112.98 o
  -1   3   8      182.16      176.10     12.74 o
   0   3   8        4.44        1.55      4.06 o
   1   3   8       55.90       49.28      3.11 o
   2   3   8     3469.19     3690.18     87.90 o
   3   3   8      504.63      465.49     11.61 o
   4   3   8     2181.06     2142.55     82.18 o
   5   3   8       75.93       75.59      6.89 o
   6   3   8      266.61      293.25     13.36 o
   7   3   8     3172.12     3149.39    201.28 o
   8   3   8       58.33       31.37      8.35 o
   9   3   8     2493.24     2554.19     86.28 o
  10   3   8       26.66       13.18     21.09 o
  11   3   8      351.84      395.53     34.28 o
  12   3   8      106.93      134.48     35.16 o
 -10   4   8      406.41      331.37     60.65 o
  -9   4   8     2214.32     2167.16    115.14 o
  -8   4   8       67.89       71.53     22.63 o
  -7   4   8     1440.36     1518.31     64.32 o
  -6   4   8      518.49      473.50     22.41 o
  -5   4   8     1167.03     1201.58     33.14 o
  -4   4   8      433.82      419.31     22.85 o
  -3   4   8      428.03      403.05     14.06 o
  -2   4   8     8494.65     9809.58    216.22 o
  -1   4   8      804.81      794.34     16.47 o
   0   4   8      293.39      356.78      8.44 o
   1   4   8     2982.95     3261.25     73.39 o
   2   4   8       99.59       94.17      4.83 o
   3   4   8     5502.83     5815.15    173.15 o
   4   4   8     3448.33     3534.25     73.59 o
   5   4   8      252.87      235.81     23.29 o
   6   4   8      499.19      504.31     18.42 o
   7   4   8       44.00       22.21     12.64 o
   8   4   8     2217.76     2252.76     79.98 o
   9   4   8      172.52      154.15     11.98 o
  10   4   8      481.80      549.35     37.79 o
  11   4   8      174.55      252.26     31.64 o
  12   4   8       72.68       19.34     33.40 o
 -10   5   8      683.47      790.18     84.38 o
  -9   5   8      201.46      198.64     36.32 o
  -8   5   8      468.00      498.74     40.11 o
  -7   5   8       49.65       23.10     36.04 o
  -6   5   8      281.61      266.71     16.64 o
  -5   5   8       43.90       16.98     15.38 o
  -4   5   8       45.95       46.07      7.15 o
  -3   5   8     1773.48     1865.12     40.55 o
  -2   5   8      154.91      151.78      7.13 o
  -1   5   8      779.73      850.99     16.70 o
   0   5   8      931.92     1022.36     23.52 o
   1   5   8     1580.77     1823.25     35.27 o
   2   5   8      237.22      168.97      7.15 o
   3   5   8     1154.10     1117.15     23.73 o
   4   5   8     2184.03     2247.77     47.46 o
   5   5   8     6762.66     7328.87    183.18 o
   6   5   8      166.39      137.07     22.41 o
   7   5   8     2509.40     2531.17     77.64 o
   8   5   8      309.02      245.62     29.01 o
   9   5   8     1003.59      918.51     47.46 o
  10   5   8      711.75      658.34     43.07 o
  11   5   8       17.96       -0.88     26.37 o
  12   5   8      131.81      209.19     41.31 o
  -9   6   8      688.82      767.33     74.71 o
  -8   6   8      286.14      307.36     36.04 o
  -7   6   8     2107.76     2021.26     96.31 o
  -6   6   8      832.22      788.14     25.12 o
  -5   6   8      197.43      160.48     11.37 o
  -4   6   8      152.61      150.67      9.72 o
  -3   6   8      343.82      339.57     24.17 o
  -2   6   8      401.91      411.69     12.88 o
  -1   6   8      190.87      163.24     11.43 o
   0   6   8      552.31      564.22     32.96 o
   1   6   8       61.94       44.93      8.79 o
   2   6   8     2270.65     2265.95     87.90 o
   3   6   8      896.72      940.48     18.46 o
   4   6   8     8571.16     9362.79    216.71 o
   5   6   8      135.08      123.09      8.85 o
   6   6   8      880.11      878.90     29.17 o
   7   6   8      663.58      627.44     25.49 o
   8   6   8       18.87       37.79     14.50 o
   9   6   8      450.19      493.97     34.28 o
  10   6   8       49.14       44.83     26.37 o
  11   6   8      267.72      300.60     41.31 o
  12   6   8      311.39      423.66     47.46 o
  -9   7   8      128.72      100.20     40.43 o
  -8   7   8      230.84      274.85     38.23 o
  -7   7   8      309.24      321.93     27.01 o
  -6   7   8      141.10      140.37     15.12 o
  -5   7   8      113.46       82.09     42.19 o
  -4   7   8       80.14       85.39     23.29 o
  -3   7   8      195.32      167.01     10.51 o
  -2   7   8     2122.27     2232.96     52.56 o
  -1   7   8      241.04      212.12     10.99 o
   0   7   8     1487.40     1540.80     38.71 o
   1   7   8     3065.05     3373.87     76.63 o
   2   7   8      131.17      123.05      9.67 o
   3   7   8     6660.51     7152.92    182.82 o
   4   7   8      820.07      824.13     14.41 o
   5   7   8     3436.64     3421.55     99.17 o
   6   7   8     1027.34      999.46     37.36 o
   7   7   8        2.64       -7.25     13.18 o
   8   7   8      772.73      722.85     58.45 o
   9   7   8        2.60        3.52     21.97 o
  10   7   8      439.98      535.28     41.31 o
  11   7   8        5.15       23.73     26.37 o
  12   7   8       97.05       79.98     58.89 o
  -8   8   8      160.62      191.61     30.76 o
  -7   8   8       45.88       56.62     18.70 o
  -6   8   8       52.55       64.03     15.08 o
  -5   8   8      325.79      350.28     17.97 o
  -4   8   8       96.24      121.46     10.13 o
  -3   8   8       28.33       29.56      9.08 o
  -2   8   8      922.31      870.96     20.98 o
  -1   8   8     1409.36     1432.63     50.10 o
   0   8   8      353.57      374.36     16.74 o
   1   8   8      331.04      321.68     16.70 o
   2   8   8     1726.57     1797.46     79.11 o
   3   8   8      899.94      936.08     40.43 o
   4   8   8     1999.57     1975.13     36.61 o
   5   8   8      974.45      997.33     26.28 o
   6   8   8       23.42       22.70      8.72 o
   7   8   8      430.82      448.89     32.08 o
   8   8   8      492.10      486.06     25.49 o
   9   8   8       76.60      113.38     28.13 o
  10   8   8       54.08      101.08     25.49 o
  11   8   8      104.96      112.51     36.04 o
  -8   9   8      241.91      310.27     67.68 o
  -7   9   8       15.52        7.91     41.31 o
  -6   9   8       33.47       68.64     47.46 o
  -5   9   8        8.90        5.76     15.01 o
  -4   9   8      611.51      582.10     44.39 o
  -3   9   8      328.60      341.10     16.70 o
  -2   9   8      616.42      577.57     18.95 o
  -1   9   8     3333.73     3466.45     91.36 o
   0   9   8      252.70      194.41     29.44 o
   1   9   8       38.29       36.36     10.22 o
   2   9   8      892.83      944.87     44.83 o
   3   9   8     1027.30     1026.62     41.31 o
   4   9   8     1008.08     1049.47     26.37 o
   5   9   8      106.67       92.76      4.39 o
   6   9   8     1054.79     1078.89     43.07 o
   7   9   8      267.37      254.90     17.58 o
   8   9   8      263.69      233.80     21.09 o
   9   9   8     1168.16     1278.88     54.50 o
  10   9   8        9.86       -6.15     29.01 o
  11   9   8      179.57      165.24     41.31 o
  -7  10   8      149.68      277.75     59.77 o
  -6  10   8      105.87      173.70     28.41 o
  -5  10   8       29.93       74.25     43.95 o
  -4  10   8      738.24      700.10     39.11 o
  -3  10   8       13.78       -5.35     18.46 o
  -2  10   8     1686.83     1724.47     61.09 o
  -1  10   8      153.63      156.48     12.31 o
   0  10   8        9.60      -13.83     22.41 o
   1  10   8       64.69      101.08     17.58 o
   2  10   8       42.40       23.73     13.18 o
   3  10   8     3043.12     3225.76    138.87 o
   4  10   8      104.94      108.11     12.31 o
   5  10   8     1029.17     1012.55     32.52 o
   6  10   8      219.26      196.89     15.82 o
   7  10   8       18.21       21.09     15.82 o
   8  10   8       89.67       87.02     26.37 o
   9  10   8      486.42      457.06     42.19 o
  10  10   8       28.23       23.73     40.43 o
  -6  11   8       32.28       74.71     44.83 o
  -5  11   8      227.66      281.23     35.60 o
  -4  11   8       29.31       40.29     23.73 o
  -3  11   8      260.08      287.14     49.66 o
  -2  11   8      833.49      830.29     82.18 o
  -1  11   8     1668.00     1697.22     67.15 o
   0  11   8       27.14       50.98     16.50 o
   1  11   8      246.07      205.67     19.34 o
   2  11   8      527.89      495.73     30.76 o
   3  11   8      182.17      178.43     18.46 o
   4  11   8       38.11       50.10     16.70 o
   5  11   8      253.79      235.56     37.79 o
   6  11   8      104.46      123.05     37.79 o
   7  11   8       12.44      -29.88     45.71 o
   8  11   8      347.37      426.29     62.41 o
   9  11   8      299.04      268.08     54.50 o
  -5  12   8       34.96       66.80     50.98 o
  -4  12   8      236.27      328.84     48.78 o
  -3  12   8      190.77      214.47     32.63 o
  -2  12   8      191.93      174.45     30.14 o
  -1  12   8      510.59      519.75     29.81 o
   0  12   8      991.87      967.73     48.34 o
   1  12   8      505.35      491.33     31.64 o
   2  12   8      206.65      263.69     23.73 o
   3  12   8       82.36      108.99     22.85 o
   4  12   8      765.45      747.11     66.80 o
   5  12   8      120.39      110.75     31.64 o
   6  12   8      314.05      316.42     53.62 o
   7  12   8      458.87      489.58     57.13 o
   8  12   8       21.84       18.46     51.86 o
  -4  13   8       89.13      145.03     62.41 o
  -3  13   8        0.84       26.58     87.46 o
  -2  13   8     1006.36      978.06     67.52 o
  -1  13   8       33.91       -0.88     31.64 o
   0  13   8      103.64      114.26     29.01 o
   1  13   8       15.02      -38.67     23.73 o
   2  13   8      141.62      167.88     28.13 o
   3  13   8      189.17      217.98     43.07 o
   5  13   8        0.48       14.94     33.40 o
   6  13   8       96.70      176.67     58.01 o
   7  13   8       33.03       47.46     62.41 o
  -2  14   8       53.93       74.13     38.54 o
  -1  14   8      232.98      168.76     56.25 o
   0  14   8        2.08       21.09     29.88 o
   1  14   8      114.45       73.83     45.71 o
   3  14   8      485.22      614.39     72.95 o
   4  14   8      133.54      220.62     61.53 o
   5  14   8      429.91      452.66     71.20 o
  -4 -13   9      539.99      799.85     91.41 o
  -3 -13   9        5.73      102.84     56.25 o
  -2 -13   9       54.45       -1.76     45.71 o
  -1 -13   9      427.49      383.13     45.68 o
   0 -13   9        6.04      -34.19     54.93 o
   1 -13   9      722.48      778.59     58.61 o
   2 -13   9      140.69      239.04     39.07 o
   3 -13   9      212.20      233.57     43.17 o
  -6 -12   9       74.95       53.62     63.28 o
  -5 -12   9       60.10      210.07     55.37 o
  -4 -12   9      154.36      211.83     43.95 o
  -3 -12   9       60.72       28.13     36.04 o
  -2 -12   9      296.35      271.60     50.10 o
  -1 -12   9       96.57      107.23     39.55 o
   0 -12   9     1609.10     1765.63    100.84 o
   1 -12   9      417.82      530.54     38.75 o
   2 -12   9      429.75      520.93     56.69 o
   3 -12   9      358.49      411.93     41.64 o
   4 -12   9       35.22        8.20     58.45 o
   5 -12   9      294.05      347.45     46.92 o
  -7 -11   9       71.87      121.30     63.28 o
  -6 -11   9       27.18       85.26     56.25 o
  -5 -11   9      166.32      169.64     45.71 o
  -4 -11   9      496.36      594.17     58.89 o
  -3 -11   9      538.40      598.57     68.56 o
  -2 -11   9       26.82       43.95     24.61 o
  -1 -11   9       80.20       72.95     32.52 o
   0 -11   9     1317.98     1379.81     62.30 o
   1 -11   9      113.45      178.08     25.79 o
   2 -11   9     1237.68     1358.94     74.50 o
   3 -11   9        6.42      -18.47     43.95 o
   4 -11   9      291.34      325.53     35.65 o
   5 -11   9       96.47       93.17     32.94 o
   6 -11   9      204.58      203.31     40.62 o
  -8 -10   9       17.91       13.18     58.89 o
  -7 -10   9        1.10      -18.46     49.22 o
  -6 -10   9      236.60      369.16     62.41 o
  -5 -10   9       15.67       21.09     39.55 o
  -4 -10   9     1323.89     1595.30    111.63 o
  -3 -10   9      456.31      477.27     46.58 o
  -2 -10   9      172.18      157.33     27.25 o
  -1 -10   9      490.97      505.40     50.10 o
   0 -10   9      144.90      136.76     32.08 o
   1 -10   9     3090.87     3261.67    204.36 o
   2 -10   9        0.59      -13.91     25.49 o
   3 -10   9     1325.89     1469.67     68.42 o
   4 -10   9      218.36      161.91     49.66 o
   5 -10   9       42.09       35.00     27.26 o
   6 -10   9      603.57      667.01     52.82 o
   7 -10   9      164.21       73.83     35.79 o
  -8  -9   9      192.30      129.21     63.28 o
  -7  -9   9      326.85      181.06     55.37 o
  -6  -9   9      654.77      605.60     67.68 o
  -5  -9   9      183.40      209.19     39.55 o
  -4  -9   9     1023.73     1013.43     69.44 o
  -3  -9   9        0.86       12.31     25.49 o
  -2  -9   9      496.09      466.72     35.16 o
  -1  -9   9      470.81      460.57     39.55 o
   0  -9   9     1457.80     1417.33     51.49 o
   1  -9   9      730.95      729.17     23.39 o
   2  -9   9     1843.27     1963.52     95.81 o
   3  -9   9      409.66      436.08     25.31 o
   4  -9   9        0.03      -12.78     20.26 o
   5  -9   9      363.71      369.65     32.52 o
   6  -9   9      279.54      299.08     40.43 o
   7  -9   9       37.19       30.58     28.23 o
   8  -9   9      120.66      172.20     70.32 o
  -9  -8   9       78.44       51.45     30.89 o
  -8  -8   9      413.85      443.87     68.56 o
  -7  -8   9      108.56      129.21     45.71 o
  -5  -8   9     2254.21     2229.02    138.87 o
  -4  -8   9       78.11       85.26     18.46 o
  -3  -8   9     1059.77     1078.48     50.98 o
  -2  -8   9      332.64      251.38     20.22 o
  -1  -8   9     2827.31     2831.11    115.14 o
   0  -8   9     3376.70     3470.11    112.51 o
   1  -8   9     1903.71     1795.05     69.00 o
   2  -8   9      853.02      941.75     40.27 o
   3  -8   9      136.07      109.73     22.85 o
   4  -8   9      304.06      297.48     23.73 o
   5  -8   9      439.68      375.09     32.08 o
   6  -8   9       78.09       31.64     27.25 o
   7  -8   9      738.38      817.78     48.71 o
   8  -8   9       25.43        3.81     31.20 o
   9  -8   9      118.69       71.64     37.57 o
  -9  -7   9      685.56      831.28    111.19 o
  -8  -7   9      315.39      378.06     85.70 o
  -7  -7   9      142.89      145.79     28.51 o
  -6  -7   9     1622.77     1616.16    119.54 o
  -5  -7   9      436.02      399.92     36.04 o
  -4  -7   9     3979.82     4276.11    192.49 o
  -3  -7   9       28.88       30.76     14.06 o
  -2  -7   9      750.18      710.19     34.28 o
  -1  -7   9      682.07      675.91     31.64 o
   0  -7   9        9.12       -3.52      9.67 o
   1  -7   9     1359.68     1375.56     38.67 o
   2  -7   9      405.86      397.81     22.37 o
   3  -7   9      445.33      462.86     25.90 o
   4  -7   9      316.16      270.14     20.89 o
   5  -7   9      170.05      154.07     28.13 o
   6  -7   9      723.19      716.67     47.02 o
   7  -7   9     1122.01     1045.60     54.06 o
   8  -7   9      521.07      489.30     48.78 o
   9  -7   9      250.62      301.28     65.92 o
  10  -7   9       25.53      -22.45     36.65 o
 -10  -6   9      637.62      737.20     54.25 o
  -9  -6   9      903.84     1009.54     85.70 o
  -8  -6   9        0.83       45.10     21.26 o
  -7  -6   9      891.31      869.08     47.03 o
  -6  -6   9        0.52        3.55     16.23 o
  -5  -6   9     2005.89     2024.51     64.37 o
  -4  -6   9     1106.53     1132.09     51.86 o
  -3  -6   9     2070.33     2056.61    223.25 o
  -2  -6   9      582.72      537.70     53.18 o
  -1  -6   9     1104.55     1091.20     49.22 o
   0  -6   9     1310.49     1389.95     42.99 o
   1  -6   9      438.62      456.95     33.84 o
   2  -6   9        5.00       -2.66     10.99 o
   3  -6   9       15.82       -6.15     20.22 o
   4  -6   9      130.84      105.86     16.02 o
   5  -6   9        2.32      -15.48     24.17 o
   6  -6   9     1810.60     1784.37     63.39 o
   7  -6   9       37.33       36.92     10.55 o
   8  -6   9     1771.55     1840.50     78.23 o
   9  -6   9        2.10       -9.69     19.31 o
  10  -6   9      516.30      589.26     42.63 o
 -10  -5   9     1184.54     1298.19     80.80 o
  -9  -5   9      230.25      202.83     35.11 o
  -8  -5   9     1375.39     1575.90     72.79 o
  -7  -5   9       53.60       65.23     20.13 o
  -6  -5   9     1940.48     1973.99     69.43 o
  -5  -5   9     1680.45     1629.92     51.18 o
  -4  -5   9      628.35      527.74     34.72 o
  -3  -5   9     2026.83     2188.94     63.87 o
  -2  -5   9      102.86       90.67     20.66 o
  -1  -5   9      464.44      485.33     20.36 o
   0  -5   9     2880.55     2940.16     72.39 o
   1  -5   9      360.98      365.84     52.74 o
   2  -5   9     3091.04     3111.29     83.60 o
   3  -5   9       16.30       23.68      9.50 o
   4  -5   9     1784.49     1784.07     55.28 o
   5  -5   9     4812.46     4805.50    402.56 o
   6  -5   9      994.07      927.00     39.49 o
   7  -5   9     3415.84     3418.85     84.01 o
   8  -5   9        0.74       -5.81     43.95 o
   9  -5   9      875.52      881.98     40.63 o
  10  -5   9      180.46      219.75     28.60 o
  11  -5   9      242.45      317.66     50.10 o
 -10  -4   9        0.47      -10.91     36.26 o
  -9  -4   9     2041.35     2161.17    112.93 o
  -8  -4   9       92.86      107.95     25.39 o
  -7  -4   9       40.06       75.12     42.63 o
  -6  -4   9     1042.91     1007.91     48.78 o
  -5  -4   9      895.54      834.04     34.28 o
  -4  -4   9     1931.13     1861.22     52.30 o
  -3  -4   9       90.06      109.77     10.51 o
  -2  -4   9     2166.83     2282.41     63.28 o
  -1  -4   9     2305.45     2304.32     62.75 o
   0  -4   9      223.11      198.61     12.31 o
   1  -4   9     2643.01     2561.11    159.09 o
   2  -4   9     1614.37     1596.05     40.00 o
   3  -4   9     1309.42     1192.23     33.66 o
   4  -4   9      987.07      981.26     47.02 o
   5  -4   9      625.21      543.27     45.71 o
   6  -4   9      167.93      161.73     10.30 o
   7  -4   9      455.75      467.93     19.67 o
   8  -4   9      947.42      935.10     30.91 o
   9  -4   9      222.70      227.60     23.57 o
  10  -4   9      376.06      304.02     30.32 o
  11  -4   9      742.38      683.35     64.60 o
 -11  -3   9      296.46      319.94     76.47 o
 -10  -3   9      713.43      802.04     57.39 o
  -9  -3   9      931.19      901.45     52.29 o
  -8  -3   9     1189.35     1354.54     58.32 o
  -7  -3   9      299.06      343.77     28.15 o
  -6  -3   9      256.33      216.61     27.25 o
  -5  -3   9      849.03      824.26     29.54 o
  -4  -3   9     1119.31      983.77     50.10 o
  -3  -3   9     3185.54     3218.95    107.23 o
  -2  -3   9      130.60      123.84      8.63 o
  -1  -3   9        0.90       -7.63      5.88 o
   0  -3   9      695.70      669.54     23.40 o
   1  -3   9     2770.67     2559.49    126.13 o
   2  -3   9        4.25       21.09      6.84 o
   3  -3   9     3710.88     3900.02    109.99 o
   4  -3   9       18.33        2.46     10.76 o
   5  -3   9     1945.70     1860.30     44.88 o
   6  -3   9     4245.33     4410.80    150.85 o
   7  -3   9      138.37      147.91     36.04 o
   8  -3   9     1857.68     1873.77     59.14 o
   9  -3   9       86.56       78.14     13.01 o
  10  -3   9      314.76      392.01     28.13 o
  11  -3   9      121.97      145.06     31.22 o
 -11  -2   9      315.71      341.03     51.86 o
 -10  -2   9      373.05      447.84     37.77 o
  -9  -2   9      174.68      202.27     23.24 o
  -8  -2   9      788.62      906.65     46.61 o
  -7  -2   9      355.37      273.61     32.08 o
  -6  -2   9     1337.85     1394.53     65.04 o
  -5  -2   9      766.97      678.79     23.86 o
  -4  -2   9      112.48       98.94     12.74 o
  -3  -2   9     3085.80     3023.84    117.34 o
  -2  -2   9      723.37      750.09     19.51 o
  -1  -2   9     2407.66     2707.89     58.89 o
   0  -2   9    12369.44    13599.81    340.59 o
   1  -2   9       18.56        4.39      5.00 o
   2  -2   9     5641.25     5944.84    218.86 o
   3  -2   9       63.25       45.47     20.22 o
   4  -2   9     6910.23     7355.90    214.46 o
   5  -2   9      961.22      867.53     22.68 o
   6  -2   9        2.48       -5.73     10.24 o
   7  -2   9     2771.06     2719.86    162.61 o
   8  -2   9        0.69      -24.61     30.76 o
   9  -2   9     1090.52     1083.91     54.50 o
  10  -2   9      190.18      224.29     52.74 o
  11  -2   9      100.25      172.70     28.60 o
  12  -2   9      195.65      266.32     63.28 o
 -11  -1   9      473.89      551.10     58.01 o
 -10  -1   9       17.12      -15.42     22.05 o
  -9  -1   9      960.51     1033.03     54.06 o
  -8  -1   9       77.10       54.31     18.34 o
  -7  -1   9        2.56      -17.84     18.89 o
  -6  -1   9        1.64       14.94     10.57 o
  -5  -1   9      117.07       98.82     10.86 o
  -4  -1   9      887.73      854.51     22.27 o
  -3  -1   9     3114.32     3142.37     70.27 o
  -2  -1   9      453.68      438.03     13.27 o
  -1  -1   9     2038.41     2027.31     48.64 o
   0  -1   9      667.10      709.36     17.64 o
   1  -1   9     8780.68     8865.46    416.18 o
   2  -1   9      144.85       89.28      5.99 o
   3  -1   9     3376.11     3382.13     69.32 o
   4  -1   9     1411.64     1234.07     28.15 o
   5  -1   9       57.95       49.96     12.31 o
   6  -1   9     1731.34     1776.82     45.36 o
   7  -1   9     1336.62     1255.42     67.24 o
   8  -1   9      781.58      728.15     25.34 o
   9  -1   9      103.29       87.86     13.62 o
  10  -1   9        5.35       20.35     17.58 o
  11  -1   9      327.08      378.46     37.53 o
  12  -1   9       73.29       99.32     56.25 o
 -11   0   9        0.06      -50.10     53.62 o
 -10   0   9      568.30      716.97     53.44 o
  -9   0   9      579.53      566.00     38.16 o
  -8   0   9       73.19      122.19     41.31 o
  -7   0   9       21.53       17.17     16.02 o
  -6   0   9     1342.76     1330.04     45.19 o
  -5   0   9       31.89       40.89     16.70 o
  -4   0   9     4504.21     4654.32    119.63 o
  -3   0   9     1770.32     1830.41     45.53 o
  -2   0   9     6621.64     7272.47    161.86 o
  -1   0   9        7.33        6.59      5.59 o
   0   0   9     1927.88     1738.63     36.91 o
   1   0   9     6646.83     7073.80    138.80 o
   2   0   9    12779.58    14267.67    388.50 o
   3   0   9     7943.04     8430.82    166.24 o
   4   0   9      150.05      153.09      7.47 o
   5   0   9      528.13      424.57     17.14 o
   6   0   9      618.32      600.24     18.02 o
   7   0   9       84.60       88.18     11.43 o
   8   0   9      737.97      728.74     27.95 o
   9   0   9       73.04       64.21     11.39 o
  10   0   9        1.12        1.87     13.93 o
  11   0   9      590.76      572.20     38.67 o
  12   0   9       34.58       65.04     53.62 o
 -10   1   9      334.31      389.01     66.36 o
  -9   1   9       11.42        0.59     36.92 o
  -8   1   9      807.48      794.11     42.49 o
  -7   1   9        7.13        0.04     15.39 o
  -6   1   9        9.83       10.63     20.22 o
  -5   1   9     1750.68     1750.28     56.08 o
  -4   1   9       13.52       -9.70     11.43 o
  -3   1   9     5923.72     6440.84    139.07 o
  -2   1   9        7.04       -2.64      8.79 o
  -1   1   9      649.25      525.60     32.96 o
   0   1   9     4600.61     4911.97     84.57 o
   1   1   9      259.91      225.34      6.75 o
   2   1   9     6470.18     6991.81    117.09 o
   3   1   9       54.32       65.04     10.55 o
   4   1   9     1540.16     1381.06     51.86 o
   5   1   9        8.60       -6.74      4.63 o
   6   1   9        6.06       -6.37      4.86 o
   7   1   9     1425.70     1480.47     70.76 o
   8   1   9      211.36      207.50     13.50 o
   9   1   9     1422.22     1362.47     50.51 o
  10   1   9      495.29      452.00     25.75 o
  11   1   9       77.83       63.28     23.73 o
  12   1   9      886.55      933.45     95.81 o
 -10   2   9      160.06      164.36     57.13 o
  -9   2   9      746.67      769.73     48.96 o
  -8   2   9      815.06      777.87     41.78 o
  -7   2   9      907.34      829.82     40.06 o
  -6   2   9      209.38      250.18     16.75 o
  -5   2   9      226.49      202.67     18.90 o
  -4   2   9     4958.48     5482.29    148.26 o
  -3   2   9     2935.26     3149.06     79.98 o
  -2   2   9     3239.08     3340.16     74.25 o
  -1   2   9     2165.47     2376.53     58.01 o
   0   2   9       18.60       13.44      4.22 o
   1   2   9     6226.74     6940.54    123.33 o
   2   2   9      124.87      125.17     10.55 o
   3   2   9     3145.47     3475.71     65.40 o
   4   2   9     2305.02     2439.87     47.42 o
   5   2   9       17.57        1.22      5.27 o
   6   2   9       76.65       80.31      6.59 o
   7   2   9      854.20      797.64     24.50 o
   8   2   9      404.40      376.39     17.27 o
   9   2   9     1396.94     1418.11     52.74 o
  10   2   9       26.83        9.67     19.34 o
  11   2   9      623.60      671.52     40.43 o
  12   2   9      261.30      264.56     38.67 o
 -10   3   9      271.20      246.11     51.86 o
  -9   3   9      707.47      702.40     45.30 o
  -8   3   9      153.28      122.34     24.14 o
  -7   3   9     1523.92     1660.99     66.03 o
  -6   3   9       31.27       12.48     12.73 o
  -5   3   9       25.57       22.30     10.86 o
  -4   3   9     3420.09     3601.01     88.51 o
  -3   3   9      110.41       85.82      8.37 o
  -2   3   9     1717.03     1703.58     38.67 o
  -1   3   9       76.80       84.30      9.23 o
   0   3   9       69.82       49.85      5.71 o
   1   3   9     1197.49     1251.82     21.44 o
   2   3   9     1231.03     1199.17     19.77 o
   3   3   9     4613.80     4866.34    128.77 o
   4   3   9       11.78       26.55      3.93 o
   5   3   9      589.99      592.31     14.13 o
   6   3   9      849.81      838.44     27.25 o
   7   3   9        5.63        0.00     11.87 o
   8   3   9     1879.23     1830.27     84.82 o
   9   3   9        7.42      -10.39      9.16 o
  10   3   9      651.93      764.69     44.83 o
  11   3   9      159.15      229.41     30.76 o
  12   3   9      448.34      613.51     74.71 o
 -10   4   9     1028.50      954.54     92.29 o
  -9   4   9        4.25       -0.94     44.83 o
  -8   4   9     1115.31     1200.91     64.94 o
  -7   4   9       19.19        1.40     22.41 o
  -6   4   9      244.77      267.25     16.12 o
  -5   4   9      617.60      584.43     19.51 o
  -4   4   9       14.09       11.22      9.08 o
  -3   4   9     6051.66     6603.58    143.28 o
  -2   4   9      108.16      108.03      9.23 o
  -1   4   9     3147.77     3605.03     69.53 o
   0   4   9     2636.37     3049.80     55.61 o
   1   4   9       36.33       35.67      8.79 o
   2   4   9     2006.57     2086.80     52.30 o
   3   4   9        4.84        3.08      3.11 o
   4   4   9       63.26       66.25      7.91 o
   5   4   9     1252.79     1212.94     37.80 o
   6   4   9      548.56      549.22     32.08 o
   7   4   9     3285.20     3497.15    143.27 o
   8   4   9      354.81      305.88     21.09 o
   9   4   9      547.10      566.92     34.28 o
  10   4   9      310.51      334.88     30.76 o
  11   4   9       76.24       67.68     29.88 o
  12   4   9      452.32      550.22     47.46 o
  -9   5   9     1009.76     1170.77     81.74 o
  -8   5   9      831.95      779.96     46.66 o
  -7   5   9     2196.14     2162.66    100.07 o
  -6   5   9     1095.40     1029.92     35.98 o
  -5   5   9       32.74       33.53     10.35 o
  -4   5   9     4427.77     4740.65    111.50 o
  -3   5   9      597.92      601.60     39.99 o
  -2   5   9     2229.64     2256.16     43.34 o
  -1   5   9       13.27       15.23      3.84 o
   0   5   9      931.76      991.55     19.81 o
   1   5   9     1776.09     1873.53     36.41 o
   2   5   9     2074.65     2195.85     58.89 o
   3   5   9      219.94      186.34      7.03 o
   4   5   9     1406.96     1470.45     32.23 o
   5   5   9       45.27       44.29     10.99 o
   6   5   9     1730.36     1759.35     65.04 o
   7   5   9     2858.93     2895.83     98.88 o
   8   5   9     1517.92     1554.87     62.41 o
   9   5   9     1014.90      940.48     46.58 o
  10   5   9      229.05      195.13     29.88 o
  11   5   9      712.38      830.61     53.62 o
  12   5   9       30.53      102.84     39.55 o
  -9   6   9      585.60      537.92     56.25 o
  -8   6   9      326.34      381.16     42.63 o
  -7   6   9      108.40      155.44     27.35 o
  -6   6   9      410.73      371.31     28.13 o
  -5   6   9        7.20       -0.49      9.43 o
  -4   6   9      272.86      248.72     22.85 o
  -3   6   9      459.05      463.56     15.62 o
  -2   6   9     1615.63     1752.08     37.53 o
  -1   6   9      328.82      338.03      8.79 o
   0   6   9       64.15       68.62      6.59 o
   1   6   9     1923.42     1881.90     35.95 o
   2   6   9       92.27       96.01      6.61 o
   3   6   9     3278.40     3414.73     85.26 o
   4   6   9     1152.24     1088.14     29.88 o
   5   6   9      421.95      381.20     13.20 o
   6   6   9       92.71       76.31     11.18 o
   7   6   9      255.80      244.99     15.37 o
   8   6   9     2749.30     2802.66    192.93 o
   9   6   9       66.99       20.22     22.85 o
  10   6   9     1112.17     1129.45     86.14 o
  11   6   9       12.41      -41.31     32.52 o
  12   6   9      116.66      103.72     39.55 o
  -9   7   9      109.37      101.08     32.52 o
  -8   7   9     1291.89     1228.78     77.35 o
  -7   7   9      273.81      280.40     25.82 o
  -6   7   9      555.45      551.48     27.31 o
  -5   7   9      692.54      688.38     24.39 o
  -4   7   9       23.84       27.35     12.31 o
  -3   7   9     1601.42     1641.11     41.01 o
  -2   7   9        0.24        2.20     10.99 o
  -1   7   9     1486.22     1521.14     35.16 o
   0   7   9      595.21      649.84     27.87 o
   1   7   9       48.47       23.98      9.00 o
   2   7   9     4689.97     5078.12    170.08 o
   3   7   9     1147.17     1122.42     34.28 o
   4   7   9     2560.48     2522.59     59.77 o
   5   7   9     5073.25     5208.96    141.34 o
   6   7   9      420.14      385.86     19.34 o
   7   7   9       71.81      103.65     33.84 o
   8   7   9      349.10      283.70     19.78 o
   9   7   9     1131.28     1230.53     57.13 o
  10   7   9       54.22       12.31     27.25 o
  11   7   9        9.99       -1.76     36.92 o
  -8   8   9      107.87      108.11     65.04 o
  -7   8   9      513.90      559.15     37.88 o
  -6   8   9       17.42        3.22     33.84 o
  -5   8   9      516.78      423.91     33.13 o
  -4   8   9        4.35       18.36     12.74 o
  -3   8   9      922.79      837.51     27.89 o
  -2   8   9      443.53      421.41     14.36 o
  -1   8   9     3061.75     3366.95     92.73 o
   0   8   9       59.23       54.82     12.74 o
   1   8   9     1606.33     1666.30     59.33 o
   2   8   9     1871.17     1900.30     65.04 o
   3   8   9     2610.62     2762.55     74.71 o
   4   8   9     1223.94     1280.63     36.92 o
   5   8   9       11.88        0.18      5.71 o
   6   8   9      667.58      599.24     19.59 o
   7   8   9      176.16      152.92     17.14 o
   8   8   9      949.29      900.05     42.19 o
   9   8   9      634.33      614.39     37.79 o
  10   8   9      263.03      269.84     38.67 o
  11   8   9       81.37       94.93     32.52 o
  -7   9   9      114.42      151.18     51.86 o
  -6   9   9       43.12       41.70     40.87 o
  -5   9   9        2.40        8.84     27.65 o
  -4   9   9      385.25      398.02     56.25 o
  -3   9   9      443.14      431.20     23.03 o
  -2   9   9     1458.89     1546.67     43.73 o
  -1   9   9        4.72       30.61     13.00 o
   0   9   9      506.34      526.49     22.26 o
   1   9   9      429.65      421.45     39.55 o
   2   9   9       11.12       17.58     12.31 o
   3   9   9     1415.83     1542.56     59.77 o
   4   9   9      125.95       90.53      7.91 o
   5   9   9      855.18      867.56     22.76 o
   6   9   9      283.60      254.90     16.70 o
   7   9   9       52.00       35.16     13.18 o
   8   9   9      434.66      444.75     29.88 o
   9   9   9       42.60       46.58     25.49 o
  10   9   9       16.42        7.91     32.52 o
  -7  10   9       85.81        7.91     65.04 o
  -6  10   9      132.89      156.45     47.46 o
  -5  10   9      209.01      334.70     38.47 o
  -4  10   9      204.55      152.46     18.37 o
  -3  10   9     1547.98     1670.69    132.72 o
  -2  10   9      685.43      647.89     41.75 o
  -1  10   9      921.49      902.83     36.23 o
   0  10   9     1478.39     1537.46     53.17 o
   1  10   9       13.08       24.61     19.78 o
   2  10   9     2314.10     2472.49    102.84 o
   3  10   9      179.83      174.91     17.58 o
   4  10   9     1789.11     1846.68     76.47 o
   5  10   9      136.08      110.75     26.37 o
   6  10   9       76.97       59.77     14.94 o
   7  10   9      124.87      126.57     31.64 o
   8  10   9      168.84      127.45     45.71 o
   9  10   9      474.18      479.91     73.83 o
  10  10   9      226.97      262.81     63.28 o
  -6  11   9       28.03      152.06     59.77 o
  -5  11   9       80.28      107.62     61.97 o
  -4  11   9      110.22      209.29     61.53 o
  -3  11   9      749.38      721.30     40.28 o
  -2  11   9      225.36      241.89     23.28 o
  -1  11   9     1058.85     1067.05     53.54 o
   0  11   9      103.76       99.16     28.57 o
   1  11   9      769.41      823.58     42.19 o
   2  11   9      208.16      175.79     21.97 o
   3  11   9      646.21      600.32     37.79 o
   4  11   9      770.05      762.93     55.37 o
   5  11   9        7.00       61.53     37.79 o
   6  11   9        0.90       22.85     29.88 o
   7  11   9      169.88      202.16     49.22 o
   8  11   9       91.38      123.05     51.86 o
   9  11   9      665.03      791.94    101.96 o
  -4  12   9      220.12      313.60     43.29 o
  -3  12   9       16.57      -16.56     29.13 o
  -2  12   9      988.21     1050.39     88.33 o
  -1  12   9       83.96      109.19     21.47 o
   0  12   9      512.80      466.77     29.15 o
   1  12   9       17.29       30.76     21.09 o
   2  12   9      472.56      442.99     31.64 o
   3  12   9     1237.59     1354.47     91.41 o
   4  12   9        5.36        5.27     27.25 o
   5  12   9        9.70      -62.41     42.19 o
   6  12   9        0.96      -10.55     47.46 o
   7  12   9        7.90      -13.18     49.22 o
   8  12   9      511.66      501.88     69.44 o
  -3  13   9      637.81      550.66     80.42 o
  -2  13   9       93.41      115.19     34.46 o
  -1  13   9      960.17      956.18     50.04 o
   0  13   9        4.38       -8.79     26.37 o
   1  13   9       32.59       80.86     28.13 o
   2  13   9       71.58       98.44     40.43 o
   3  13   9      434.40      408.71     58.01 o
   4  13   9      203.21      281.26     57.13 o
   5  13   9       78.55      124.81     44.83 o
   6  13   9        1.56       37.79     46.58 o
   7  13   9      361.60      464.97     74.71 o
  -1  14   9      174.73      232.92     54.50 o
   1  14   9       56.60       74.71     46.58 o
   2  14   9      555.39      524.73     83.50 o
   3  14   9        1.55       26.37     55.37 o
   4  14   9      283.50      294.45     65.92 o
   5  14   9        0.93       79.11     58.01 o
  -3 -13  10      199.66      140.63     51.86 o
  -2 -13  10        5.67       29.88     56.25 o
  -1 -13  10        0.07       31.48     41.55 o
   0 -13  10      588.25      562.10     69.88 o
   1 -13  10       76.12       59.15     35.02 o
   2 -13  10      260.88      327.09     63.72 o
  -5 -12  10      130.75      103.72     37.79 o
  -4 -12  10      399.20      479.91     70.32 o
  -3 -12  10       51.98      117.78     49.22 o
  -2 -12  10        8.51       -6.15     42.19 o
  -1 -12  10      398.42      380.59     60.65 o
   0 -12  10      236.78      214.12     61.53 o
   1 -12  10       79.70      126.20     61.53 o
   2 -12  10     1156.18     1317.87     91.36 o
   3 -12  10        7.46       51.24     69.44 o
   4 -12  10      327.14      412.33     45.68 o
  -6 -11  10        2.97      -96.68     51.86 o
  -5 -11  10      647.42      689.98     78.23 o
  -4 -11  10      528.07      508.03     62.41 o
  -3 -11  10       23.54      -14.06     38.67 o
  -2 -11  10      240.89      188.10     37.79 o
  -1 -11  10      328.10      309.39     43.07 o
   0 -11  10       42.97       92.91     29.44 o
   1 -11  10     1106.61     1139.36     58.61 o
   2 -11  10      134.81       83.11     25.46 o
   3 -11  10      669.32      725.01     47.75 o
   4 -11  10      247.39      274.91     32.78 o
   5 -11  10      151.11      169.36     38.13 o
   6 -11  10     1049.11     1142.24     82.01 o
  -7 -10  10       96.26      103.72     61.53 o
  -6 -10  10      216.89      164.36     50.10 o
  -5 -10  10     1014.34     1180.43    103.72 o
  -4 -10  10       42.24       73.83     41.31 o
  -3 -10  10      817.61      787.54     65.92 o
  -2 -10  10      499.23      539.68     50.10 o
  -1 -10  10       27.06        8.79     32.52 o
   0 -10  10      631.67      738.32     57.13 o
   1 -10  10      557.97      541.70     36.16 o
   2 -10  10      925.34     1114.81     72.95 o
   3 -10  10      265.84      321.22     33.25 o
   4 -10  10        0.07       11.87     25.05 o
   5 -10  10      875.30     1006.33     65.25 o
   6 -10  10       62.52      136.88     30.10 o
   7 -10  10      542.37      502.93     57.71 o
  -8  -9  10       35.34       15.82     58.89 o
  -7  -9  10       46.33       72.07     50.10 o
  -6  -9  10      737.03      733.93     72.95 o
  -5  -9  10       26.68      102.84     38.67 o
  -4  -9  10      387.08      406.08     41.31 o
  -3  -9  10      769.66      792.82     64.16 o
  -2  -9  10       99.08      123.05     29.88 o
  -1  -9  10      502.33      541.43     50.10 o
   0  -9  10     2225.03     2057.89    130.09 o
   1  -9  10     2218.30     2247.94     95.37 o
   2  -9  10     1259.92     1283.34     57.76 o
   3  -9  10      127.59      146.41     18.21 o
   4  -9  10      299.99      354.68     34.72 o
   5  -9  10      778.98      776.34     66.80 o
   6  -9  10      363.97      509.09     50.98 o
   7  -9  10      542.63      633.25     53.45 o
   8  -9  10      164.76      158.26     56.69 o
  -9  -8  10      376.15      336.64     71.20 o
  -8  -8  10        5.98       43.07     54.50 o
  -7  -8  10       67.48       71.20     34.28 o
  -6  -8  10     1165.67     1145.28     74.71 o
  -5  -8  10       71.57      150.30     41.31 o
  -4  -8  10     1445.24     1346.56     85.26 o
  -3  -8  10       22.85       -7.03     17.58 o
  -2  -8  10     1088.71     1132.09     70.32 o
  -1  -8  10       11.68       21.09     23.73 o
   0  -8  10     1355.17     1407.20     53.62 o
   1  -8  10     5457.33     5378.33    126.52 o
   2  -8  10      337.42      321.62     58.01 o
   3  -8  10     1040.81     1041.74     62.41 o
   4  -8  10      567.83      530.16     49.22 o
   5  -8  10       79.64       82.70     18.70 o
   6  -8  10      565.15      597.38     37.57 o
   7  -8  10       22.68      -20.37     28.51 o
   8  -8  10      122.30      147.84     27.93 o
   9  -8  10       22.09       93.13     44.83 o
  -9  -7  10      164.78      145.25     39.80 o
  -8  -7  10       58.53      100.87     40.32 o
  -7  -7  10     1138.24     1060.87     61.65 o
  -6  -7  10      191.90      187.56     26.08 o
  -5  -7  10     2320.10     2294.07    133.60 o
  -4  -7  10      139.05      113.38     30.76 o
  -3  -7  10     2725.94     2545.45    108.11 o
  -2  -7  10      828.27      826.22     43.95 o
  -1  -7  10      176.94      161.73     21.09 o
   0  -7  10     1590.81     1620.79     62.41 o
   1  -7  10      213.01      196.89      9.67 o
   2  -7  10      815.41      781.75     40.43 o
   3  -7  10      210.15      213.75     21.38 o
   4  -7  10      129.86      119.36     19.22 o
   5  -7  10      153.07      167.18     23.15 o
   6  -7  10       48.37       44.93     19.15 o
   7  -7  10      120.81      102.46     34.72 o
   8  -7  10      491.35      542.16     35.25 o
   9  -7  10        0.89      -26.86     23.25 o
  -9  -6  10       18.07       -3.32     29.34 o
  -8  -6  10       48.01       12.29     31.27 o
  -7  -6  10       25.49       -7.91     37.79 o
  -6  -6  10     1799.22     1903.32     79.46 o
  -5  -6  10     1566.44     1575.06     64.20 o
  -4  -6  10     2062.61     2104.21     92.29 o
  -3  -6  10     2349.56     2236.06     87.02 o
  -2  -6  10      107.83       98.44     16.70 o
  -1  -6  10     1649.98     1647.16     61.53 o
   0  -6  10     2198.53     2203.12    113.82 o
   1  -6  10     1093.68     1022.80     56.25 o
   2  -6  10      208.33      272.84     16.42 o
   3  -6  10      790.73      791.31     32.50 o
   4  -6  10      651.39      652.60     41.75 o
   5  -6  10      449.94      441.78     29.19 o
   6  -6  10       74.55       47.39     31.64 o
   7  -6  10     1429.44     1452.68     50.07 o
   8  -6  10        0.43      -48.55     25.74 o
   9  -6  10      201.06      192.09     56.69 o
  10  -6  10      312.70      386.71     37.66 o
 -10  -5  10       23.02      -88.77     57.13 o
  -9  -5  10     1078.28     1210.72     74.28 o
  -8  -5  10       59.75       60.65     27.33 o
  -7  -5  10      971.44     1019.65     49.93 o
  -6  -5  10      951.17     1002.13     54.06 o
  -5  -5  10      742.50      661.48     37.36 o
  -4  -5  10     3976.62     3964.90    183.26 o
  -3  -5  10      348.48      296.19     36.48 o
  -2  -5  10     1070.15     1093.45     37.73 o
  -1  -5  10      504.12      458.06     45.27 o
   0  -5  10      396.26      433.06     20.59 o
   1  -5  10     2317.58     2338.85     67.82 o
   2  -5  10        3.13      -15.82      8.70 o
   3  -5  10      801.21      734.23     24.89 o
   4  -5  10      133.61      167.50     51.42 o
   5  -5  10      403.84      303.69     22.90 o
   6  -5  10     1707.27     1799.32     73.47 o
   7  -5  10      188.18      139.13     14.86 o
   8  -5  10      582.11      635.04     55.81 o
   9  -5  10      392.71      419.28     32.08 o
  10  -5  10       47.17      100.90     24.87 o
  11  -5  10      755.97     1091.66    105.47 o
 -10  -4  10      927.51     1146.15    116.90 o
  -9  -4  10       39.76       31.19     34.74 o
  -8  -4  10      634.41      623.24     41.52 o
  -7  -4  10      238.12      314.21     30.44 o
  -6  -4  10        1.15      -30.54     15.83 o
  -5  -4  10     4541.26     4531.53    140.81 o
  -4  -4  10      248.57      229.47     16.26 o
  -3  -4  10     2577.17     2640.48     77.72 o
  -2  -4  10      727.39      765.23     21.90 o
  -1  -4  10       21.56       36.08     10.51 o
   0  -4  10     2095.08     2239.69     58.80 o
   1  -4  10      123.51       91.58     11.43 o
   2  -4  10      830.84      844.12     24.22 o
   3  -4  10     2739.44     2674.69     64.81 o
   4  -4  10        0.82       -2.95     11.49 o
   5  -4  10     1279.45     1362.50     47.86 o
   6  -4  10     1372.88     1277.86    115.14 o
   7  -4  10     1838.75     1820.49     47.04 o
   8  -4  10      199.72      239.02     16.46 o
   9  -4  10      289.45      328.43     25.31 o
  10  -4  10      726.53      822.83     45.77 o
  11  -4  10       42.18       55.25     35.59 o
 -10  -3  10      784.82      825.34     80.86 o
  -9  -3  10      834.17      965.67     60.28 o
  -8  -3  10      865.11      911.93     52.82 o
  -7  -3  10       10.58        1.76     21.13 o
  -6  -3  10     1327.58     1269.55     53.18 o
  -5  -3  10     1577.20     1465.50     51.87 o
  -4  -3  10     3797.97     3712.74     93.20 o
  -3  -3  10      339.83      320.76     19.78 o
  -2  -3  10      432.65      472.26     15.22 o
  -1  -3  10     1887.99     1920.99     46.93 o
   0  -3  10     2176.39     2036.36     70.76 o
   1  -3  10      112.09       83.13      5.81 o
   2  -3  10     4456.33     4524.08    205.68 o
   3  -3  10      299.29      278.09     11.81 o
   4  -3  10     1584.99     1598.44     47.66 o
   5  -3  10     1682.16     1666.54     61.03 o
   6  -3  10      181.30      157.34     20.22 o
   7  -3  10      529.52      570.51     34.72 o
   8  -3  10     1094.19     1067.74     34.76 o
   9  -3  10     1320.96     1420.68     99.32 o
  10  -3  10      122.67      129.81     19.63 o
  11  -3  10       22.68       36.62     29.19 o
 -10  -2  10       81.89      145.91     56.25 o
  -9  -2  10     1225.91     1421.93    127.45 o
  -8  -2  10      114.52      103.10     27.25 o
  -7  -2  10     1099.34     1048.44     51.93 o
  -6  -2  10     2034.35     2075.40     69.88 o
  -5  -2  10     2825.88     2690.76    159.53 o
  -4  -2  10     1218.48     1171.54     33.77 o
  -3  -2  10      528.37      566.81     17.70 o
  -2  -2  10      968.05     1051.46     25.46 o
  -1  -2  10     3697.57     4068.21     88.48 o
   0  -2  10     1248.10     1305.80     33.79 o
   1  -2  10     4026.44     4071.43     93.35 o
   2  -2  10      437.02      403.52     14.06 o
   3  -2  10     4290.32     4199.67     84.47 o
   4  -2  10     1783.47     1627.20     37.57 o
   5  -2  10       63.06       68.52     14.06 o
   6  -2  10     2964.03     3058.47     93.61 o
   7  -2  10      444.99      355.16     18.36 o
   8  -2  10     3500.44     3454.18    136.68 o
   9  -2  10      189.37      163.96     13.97 o
  10  -2  10      238.80      200.83     30.91 o
  11  -2  10      335.02      318.18     61.53 o
 -10  -1  10      833.83      939.60     98.44 o
  -9  -1  10       52.91       87.99     28.15 o
  -8  -1  10     1989.33     2148.84     90.80 o
  -7  -1  10       90.42       35.66     17.58 o
  -6  -1  10        0.66       -4.20     13.30 o
  -5  -1  10     2828.83     2851.64     85.01 o
  -4  -1  10       83.81       87.36     10.86 o
  -3  -1  10     1097.66     1156.70     30.72 o
  -2  -1  10     1877.32     1944.71     53.18 o
  -1  -1  10      348.99      357.05     13.01 o
   0  -1  10     1621.61     1669.69     34.91 o
   1  -1  10     6247.69     6626.22    136.68 o
   2  -1  10     7184.10     7750.89    145.92 o
   3  -1  10     4318.95     4399.57     97.57 o
   4  -1  10       41.92       42.63      5.88 o
   5  -1  10     4203.95     4426.91    101.07 o
   6  -1  10      631.75      589.71     18.99 o
   7  -1  10     1101.30     1115.82     34.39 o
   8  -1  10      256.52      236.01     14.76 o
   9  -1  10      674.44      599.45     25.46 o
  10  -1  10        1.39       -2.80     12.21 o
  11  -1  10       32.52      -17.58     44.83 o
  12  -1  10      299.96      283.02     74.71 o
 -10   0  10      700.45      776.12     58.89 o
  -9   0  10      511.95      667.40     50.54 o
  -8   0  10       98.62      112.29     21.09 o
  -7   0  10      170.11      137.56     18.15 o
  -6   0  10      499.54      478.49     28.13 o
  -5   0  10     4106.06     4019.09    112.38 o
  -4   0  10      129.94      130.42     20.22 o
  -3   0  10     2610.09     2742.62     62.81 o
  -2   0  10      193.20      168.52      9.89 o
  -1   0  10     2877.38     3084.14     75.08 o
   0   0  10     1513.50     1419.59     31.06 o
   1   0  10      164.30      172.35      7.47 o
   2   0  10     7776.91     7805.72    146.36 o
   3   0  10      627.73      611.54     14.76 o
   4   0  10     3488.68     3317.21     78.85 o
   5   0  10     1684.21     1706.60     43.95 o
   6   0  10      388.46      406.51     13.82 o
   7   0  10     1258.03     1241.35     33.91 o
   8   0  10      291.43      270.99     14.76 o
   9   0  10      938.39      874.95     36.03 o
  10   0  10      109.50      136.70     17.14 o
  11   0  10       67.70       81.74     26.37 o
  12   0  10       98.39       87.90     57.13 o
 -10   1  10       27.29      -47.46     41.31 o
  -9   1  10      375.94      519.55     42.41 o
  -8   1  10        2.04      -22.29     33.84 o
  -7   1  10       15.29        1.76     27.25 o
  -6   1  10      401.89      371.48     20.70 o
  -5   1  10     1851.64     1797.79     50.92 o
  -4   1  10     6161.29     6480.73    155.01 o
  -3   1  10       92.52       81.94      8.79 o
  -2   1  10     3077.88     3264.96     73.93 o
  -1   1  10     2767.09     2740.51     58.16 o
   0   1  10      889.33      886.01     18.53 o
   1   1  10    10770.68    11841.02    213.70 o
   2   1  10      398.80      418.43      9.94 o
   3   1  10     3667.09     3757.15     81.51 o
   4   1  10     1054.36     1070.27     27.89 o
   5   1  10      510.73      483.90     14.25 o
   6   1  10      957.84      969.17     24.49 o
   7   1  10       61.40       54.47      7.13 o
   8   1  10     2325.52     2221.14     99.32 o
   9   1  10      311.42      259.18     17.99 o
  10   1  10        3.25      -13.18     18.46 o
  11   1  10      810.39      817.43     57.13 o
  12   1  10      543.09      542.31     77.35 o
 -10   2  10      271.29      367.40     62.41 o
  -9   2  10       17.97       58.93     29.48 o
  -8   2  10       75.80      106.81     25.49 o
  -7   2  10      475.34      540.19     63.72 o
  -6   2  10       14.06       37.79     25.49 o
  -5   2  10     2639.36     2640.56     65.87 o
  -4   2  10      497.09      474.12     17.27 o
  -3   2  10     3339.10     3522.92     81.42 o
  -2   2  10      839.68      793.31     19.89 o
  -1   2  10       71.48       57.91      5.69 o
   0   2  10     4120.88     4373.63     85.31 o
   1   2  10      459.89      440.96     10.76 o
   2   2  10     7541.49     8056.30    150.30 o
   3   2  10     2832.29     2973.74     64.31 o
   4   2  10       66.92       57.74      5.71 o
   5   2  10      119.84      115.21      6.50 o
   6   2  10       59.44       45.99     10.55 o
   7   2  10      306.57      276.36      8.79 o
   8   2  10      737.80      704.37     28.59 o
   9   2  10      268.93      224.48     16.12 o
  10   2  10      258.03      229.41     29.01 o
  11   2  10      562.94      704.92     44.83 o
  12   2  10      575.98      552.86     50.98 o
 -10   3  10      645.98      643.39     72.95 o
  -9   3  10       91.10      119.07     49.66 o
  -8   3  10      547.77      653.06     43.80 o
  -7   3  10      294.37      272.54     26.01 o
  -6   3  10      831.33      832.37     57.13 o
  -5   3  10     2751.49     2756.34     84.01 o
  -4   3  10      279.83      269.23     12.64 o
  -3   3  10     4665.88     5077.44    118.94 o
  -2   3  10     1024.72     1024.01     22.90 o
  -1   3  10     2973.42     3202.70     59.55 o
   0   3  10      751.24      785.63     19.21 o
   1   3  10     1900.53     2072.93     39.91 o
   2   3  10     3893.78     4292.67    123.05 o
   3   3  10      575.09      578.94     13.97 o
   4   3  10      605.65      550.05     30.32 o
   5   3  10      146.24      149.26      4.72 o
   6   3  10       21.06       18.02     17.58 o
   7   3  10     2651.81     2832.93     87.90 o
   8   3  10       10.69        5.98     17.58 o
   9   3  10     1310.40     1405.45     63.28 o
  10   3  10      633.15      576.59     37.79 o
  11   3  10       28.39       43.95     29.88 o
  12   3  10      915.32      914.11     77.35 o
  -9   4  10      332.36      480.79     50.98 o
  -8   4  10       17.55       36.57     49.22 o
  -7   4  10      381.28      378.36     29.81 o
  -6   4  10     1262.44     1217.72     54.49 o
  -5   4  10      116.67       93.58     15.14 o
  -4   4  10     6713.25     6816.21    197.25 o
  -3   4  10       16.05       23.31      6.97 o
  -2   4  10     3997.64     4206.41     93.17 o
  -1   4  10        1.50        8.58      5.04 o
   0   4  10      339.21      353.06     15.82 o
   1   4  10     4349.40     4791.77    222.81 o
   2   4  10      423.25      427.19      8.87 o
   3   4  10     3973.87     4229.50     85.26 o
   4   4  10      125.53      131.84     10.55 o
   5   4  10       58.97       91.70     19.78 o
   6   4  10     1546.84     1604.55     38.68 o
   7   4  10      896.10      851.25     27.56 o
   8   4  10     1037.45     1052.99     41.31 o
   9   4  10      784.74      817.43     43.95 o
  10   4  10       40.68      -19.34     22.85 o
  11   4  10      505.05      610.87     43.07 o
  12   4  10       17.02      -33.40     29.88 o
  -9   5  10      953.57      834.13     82.62 o
  -8   5  10      379.96      428.95     35.11 o
  -7   5  10      793.35      805.78     47.69 o
  -6   5  10      112.00       99.88     18.02 o
  -5   5  10     3370.38     3515.07    116.40 o
  -4   5  10      989.78      938.78     29.44 o
  -3   5  10     4845.95     5113.95     97.73 o
  -2   5  10      724.20      750.77     18.02 o
  -1   5  10      556.94      591.21     13.01 o
   0   5  10      844.19      968.43     17.84 o
   1   5  10      932.71      988.49     24.17 o
   2   5  10      657.72      718.43     17.32 o
   3   5  10      369.91      360.37     11.43 o
   4   5  10      623.84      611.75     18.46 o
   5   5  10        9.30        4.14      7.68 o
   6   5  10      124.48      132.48     10.43 o
   7   5  10      850.37      824.70     29.63 o
   8   5  10     1637.73     1568.93     62.41 o
   9   5  10        0.06       36.04     19.34 o
  10   5  10     1302.51     1369.41     62.41 o
  11   5  10       60.94      107.23     35.16 o
  12   5  10      461.65      432.44     51.86 o
  -9   6  10        5.08       28.13     46.58 o
  -8   6  10      725.63      796.33     71.20 o
  -7   6  10      337.01      352.86     28.13 o
  -6   6  10      864.78      845.64     46.80 o
  -5   6  10     1133.56     1083.01     37.85 o
  -4   6  10     1519.86     1551.96     49.99 o
  -3   6  10     2425.71     2529.98     57.55 o
  -2   6  10       48.61       51.02      8.35 o
  -1   6  10      876.16      915.28     19.17 o
   0   6  10      733.79      824.68     30.32 o
   1   6  10        8.06        7.91      4.72 o
   2   6  10     1625.31     1606.24     47.90 o
   3   6  10      414.73      386.74     14.06 o
   4   6  10     1030.60     1045.08     30.76 o
   5   6  10     1787.94     1752.97     55.37 o
   6   6  10      376.39      339.05     17.58 o
   7   6  10     1460.01     1437.68     83.06 o
   8   6  10       58.04       48.34     14.94 o
   9   6  10     1116.31     1168.13     55.37 o
  10   6  10      109.42      113.38     31.64 o
  11   6  10      516.14      566.92     44.83 o
  -8   7  10       23.19       26.37     25.49 o
  -7   7  10     1178.00     1173.05     58.46 o
  -6   7  10       84.61       87.73     20.13 o
  -5   7  10        0.22      -27.43     17.06 o
  -4   7  10     1013.36     1049.49     37.36 o
  -3   7  10        1.73        7.80      9.50 o
  -2   7  10      499.29      468.83     18.46 o
  -1   7  10       26.30       17.08     13.18 o
   0   7  10        1.22        6.32      4.32 o
   1   7  10     4773.40     5075.82    143.27 o
   2   7  10     1794.59     1776.87     44.72 o
   3   7  10     1237.13     1378.20     42.19 o
   4   7  10      509.45      553.74     14.94 o
   5   7  10        5.94        0.82     18.46 o
   6   7  10     1119.21     1017.76     34.67 o
   7   7  10      108.70      113.55     13.28 o
   8   7  10     1019.54     1134.73     41.31 o
   9   7  10      232.64      231.16     29.01 o
  10   7  10      665.13      724.26     50.98 o
  11   7  10       91.55       86.14     53.62 o
  -8   8  10      963.68      987.06    114.26 o
  -7   8  10      328.24      309.39     53.62 o
  -6   8  10       46.21       75.54     31.68 o
  -5   8  10      932.52      838.30    123.49 o
  -4   8  10      418.99      442.65     42.19 o
  -3   8  10     1548.01     1529.69     43.08 o
  -2   8  10     1116.67     1088.27     25.76 o
  -1   8  10       69.93       49.87     20.22 o
   0   8  10      188.01      169.50     14.47 o
   1   8  10     2285.19     2459.85     65.33 o
   2   8  10     2052.84     2227.30     65.35 o
   3   8  10     2585.04     2762.55     78.23 o
   4   8  10        0.33        1.76      5.27 o
   5   8  10      462.98      463.21     16.70 o
   6   8  10       75.11       83.83     10.11 o
   7   8  10     1625.92     1506.50    145.91 o
   8   8  10     2307.67     2403.94    114.26 o
   9   8  10      173.29      211.83     30.76 o
  10   8  10      212.33      238.20     35.16 o
  11   8  10        4.90      -89.65     44.83 o
  -7   9  10      126.36      226.77     47.46 o
  -6   9  10       76.55      140.07     80.86 o
  -5   9  10      398.40      436.05     42.04 o
  -4   9  10      131.25      183.24     28.90 o
  -3   9  10      837.93      824.62     66.36 o
  -2   9  10      102.90       99.86     10.08 o
  -1   9  10      409.83      351.78     33.40 o
   0   9  10     1358.54     1424.78     46.19 o
   1   9  10      162.06      132.56     13.10 o
   2   9  10     3930.51     4208.43    159.97 o
   3   9  10        2.37       34.28     11.43 o
   4   9  10     1446.97     1466.09     40.43 o
   5   9  10      417.07      347.19     13.18 o
   6   9  10      370.72      341.91     18.46 o
   7   9  10       29.36       82.62     14.94 o
   8   9  10       79.99       64.16     21.09 o
   9   9  10      742.86      773.48     55.37 o
  10   9  10        0.47        9.67     29.88 o
  -6  10  10        1.90       33.40     36.04 o
  -5  10  10       60.38       71.30     36.04 o
  -4  10  10      686.37      738.60     47.81 o
  -3  10  10       37.41       14.90     30.32 o
  -2  10  10     1294.18     1234.66     51.70 o
  -1  10  10      725.42      786.28     74.27 o
   0  10  10       16.10       38.98     13.89 o
   1  10  10      619.95      674.75     28.60 o
   2  10  10       69.28       47.46     14.94 o
   3  10  10     1465.43     1521.47     65.92 o
   4  10  10      743.50      726.89     34.28 o
   5  10  10      393.97      364.77     46.58 o
   6  10  10      626.56      587.14     57.13 o
   7  10  10      123.12      174.03     44.83 o
   8  10  10      117.05      134.48     52.74 o
   9  10  10      557.34      613.51     83.50 o
  -5  11  10      210.38      247.86     50.98 o
  -4  11  10      505.42      480.04     60.65 o
  -3  11  10      980.81      947.50     62.85 o
  -2  11  10      828.29      837.18     98.00 o
  -1  11  10        0.17       10.55     20.22 o
   0  11  10     1385.64     1384.08    101.52 o
   1  11  10      864.32      792.82     43.07 o
   2  11  10      820.22      816.55     43.07 o
   3  11  10     1501.89     1470.49     66.80 o
   4  11  10      241.22      248.74     35.16 o
   5  11  10      815.45      796.33     72.07 o
   6  11  10       11.44       21.97     36.92 o
   7  11  10       64.61      179.31     55.37 o
   8  11  10      623.09      784.03    101.96 o
   9  11  10       32.09       16.70     42.19 o
  -4  12  10       19.17       11.20     40.27 o
  -3  12  10     1029.11      991.58    127.45 o
  -2  12  10       75.09       32.52     63.28 o
  -1  12  10      457.12      426.53     82.18 o
   0  12  10       54.62       88.88     35.16 o
   1  12  10      279.09      319.06     30.76 o
   2  12  10      561.97      610.87     42.19 o
   3  12  10       37.43       44.83     27.25 o
   4  12  10      247.83      263.69     49.22 o
   5  12  10       86.87      110.75     41.31 o
   6  12  10       29.92       72.07     55.37 o
   7  12  10      335.15      303.24     56.25 o
   8  12  10        0.29      -60.65     57.13 o
  -2  13  10     1604.10     1581.75    153.38 o
  -1  13  10      181.18      127.04     36.50 o
   0  13  10      127.72      138.87     32.52 o
   1  13  10      238.81      265.44     43.95 o
   2  13  10      132.53      146.79     43.07 o
   3  13  10      309.35      343.67     58.01 o
   4  13  10      203.12      246.99     55.37 o
   5  13  10       21.14       11.43     40.43 o
   6  13  10       21.14        2.64     62.41 o
   1  14  10       31.21       43.95     54.50 o
   2  14  10      291.68      347.19     61.53 o
   3  14  10      519.36      370.04     71.20 o
   4  14  10        7.01        7.91     34.28 o
  -1 -13  11      402.69      458.36     76.91 o
   0 -13  11       21.82        5.10     33.77 o
   1 -13  11      173.05      178.60     40.91 o
  -4 -12  11       55.31      113.38     47.46 o
  -3 -12  11       14.59       49.22     50.10 o
  -2 -12  11       85.45       99.32     47.46 o
  -1 -12  11      139.89      199.52     51.86 o
   0 -12  11      509.64      615.33     55.00 o
   1 -12  11       51.12      128.86     36.28 o
   2 -12  11        3.24       13.42     73.83 o
   3 -12  11      159.71      207.48     43.51 o
   4 -12  11      322.20      415.53    112.95 o
  -6 -11  11      302.54      444.75     71.20 o
  -5 -11  11      273.27      309.39     66.80 o
  -4 -11  11       31.32       75.59     43.07 o
  -3 -11  11      385.14      457.06     60.65 o
  -2 -11  11       81.08       70.32     39.55 o
  -1 -11  11       23.49       57.13     39.55 o
   0 -11  11     1013.52     1093.27     66.66 o
   1 -11  11       11.80      -15.61     33.40 o
   2 -11  11      105.70      191.76     40.43 o
   3 -11  11      283.48      374.16     43.17 o
   4 -11  11        6.19       77.35     45.71 o
   5 -11  11      911.68      969.04     97.56 o
  -7 -10  11      215.33      301.48     68.56 o
  -6 -10  11      312.33      160.85     60.65 o
  -5 -10  11      112.76      181.06     46.58 o
  -4 -10  11      403.00      386.74     60.65 o
  -3 -10  11      309.29      324.33     49.22 o
  -2 -10  11        1.53      -24.61     37.79 o
  -1 -10  11      320.79      267.20     44.83 o
   0 -10  11      982.34     1036.29     83.50 o
   1 -10  11     1200.95     1319.47     63.75 o
   2 -10  11      327.24      310.94     88.77 o
   3 -10  11       55.18      121.30     36.04 o
   4 -10  11      233.08      319.91     36.66 o
   5 -10  11       86.29      113.79     31.62 o
   6 -10  11      587.72      608.87     59.77 o
   7 -10  11      234.35      331.23     48.02 o
  -7  -9  11       72.28       58.01     58.89 o
  -6  -9  11        0.47      -12.31     32.52 o
  -5  -9  11     1207.54     1254.27     95.81 o
  -4  -9  11      772.60      687.34     62.41 o
  -3  -9  11      137.98      117.78     42.19 o
  -2  -9  11      182.51      204.80     30.76 o
  -1  -9  11      469.30      355.10     38.67 o
   0  -9  11      355.71      361.25     41.31 o
   1  -9  11     2790.01     2775.16    114.16 o
   2  -9  11      562.26      586.38     38.75 o
   3  -9  11      276.10      390.66     88.33 o
   4  -9  11      378.89      398.67     70.76 o
   5  -9  11      270.30      384.71     35.01 o
   6  -9  11      753.65      821.80     54.60 o
   7  -9  11      151.26      168.36     28.57 o
   8  -9  11      262.88      248.08     47.09 o
  -8  -8  11      139.23       98.44     60.65 o
  -7  -8  11       12.37       56.25     55.37 o
  -6  -8  11       78.11       92.29     34.28 o
  -5  -8  11      247.50      314.67     47.46 o
  -4  -8  11       40.94        5.27     34.28 o
  -3  -8  11      212.43      240.83     36.92 o
  -2  -8  11      350.91      298.84     40.43 o
  -1  -8  11      430.37      451.78     44.83 o
   0  -8  11     2163.60     2243.09     85.26 o
   1  -8  11       12.72        1.27     15.39 o
   2  -8  11     2360.91     2504.16     97.37 o
   3  -8  11      518.83      452.52     32.08 o
   4  -8  11       85.03       81.74     23.62 o
   5  -8  11     1221.94     1287.76     61.66 o
   6  -8  11      221.48      221.21     30.10 o
   7  -8  11      643.94      725.25     49.54 o
   8  -8  11       25.10       80.98     34.46 o
  -9  -7  11      114.20      219.74     73.83 o
  -8  -7  11        4.61       40.66     34.39 o
  -7  -7  11        4.74       53.87     61.09 o
  -6  -7  11      679.24      604.72     51.86 o
  -5  -7  11      137.08      133.60     28.13 o
  -4  -7  11      283.97      312.03     41.31 o
  -3  -7  11      970.54      876.32     58.89 o
  -2  -7  11       90.86       97.56     28.13 o
  -1  -7  11     2254.06     2404.82     89.65 o
   0  -7  11      287.75      249.62     23.73 o
   1  -7  11     3299.55     3425.28    132.72 o
   2  -7  11       55.86       77.31     14.77 o
   3  -7  11      420.03      428.55     32.96 o
   4  -7  11      710.03      678.89     35.12 o
   5  -7  11        0.29       -8.68     20.48 o
   6  -7  11      848.50      809.45     42.25 o
   7  -7  11        8.03      107.53     26.15 o
   8  -7  11      197.53      238.81     36.98 o
   9  -7  11        5.28       22.21     77.79 o
  -9  -6  11      561.38      579.23     84.38 o
  -8  -6  11       38.42       89.97     27.26 o
  -7  -6  11      564.53      584.70     37.60 o
  -6  -6  11      130.99      217.34     50.10 o
  -5  -6  11      932.83      835.47     42.83 o
  -4  -6  11     1488.94     1501.25     89.65 o
  -3  -6  11      296.44      209.19     22.85 o
  -2  -6  11      610.09      587.14     34.28 o
  -1  -6  11      309.14      256.65     19.34 o
   0  -6  11     1207.53     1190.10     45.71 o
   1  -6  11     6057.94     6109.60    162.61 o
   2  -6  11      433.98      423.42     21.46 o
   3  -6  11       36.54       19.79     15.50 o
   4  -6  11       78.21       66.61     14.88 o
   5  -6  11        1.03       -5.27     16.88 o
   6  -6  11     1244.46     1309.85     53.00 o
   7  -6  11        3.34       14.23     23.59 o
   8  -6  11      245.03      319.01     35.60 o
   9  -6  11       14.76       11.06     26.79 o
  10  -6  11       62.76       71.35     27.66 o
  -9  -5  11        3.23       -1.49     37.67 o
  -8  -5  11      144.37      147.61     27.14 o
  -7  -5  11      188.35      176.39     26.78 o
  -6  -5  11      595.29      557.63     36.79 o
  -5  -5  11     1830.12     1721.49    146.79 o
  -4  -5  11       62.98       50.51     15.12 o
  -3  -5  11     1530.21     1384.19     55.37 o
  -2  -5  11      115.78      135.36     17.58 o
  -1  -5  11      148.65      147.27     18.90 o
   0  -5  11     1572.06     1488.75     50.51 o
   1  -5  11      695.67      625.37     19.34 o
   2  -5  11     3465.60     3301.43    141.51 o
   3  -5  11      595.72      536.77     20.47 o
   4  -5  11      503.20      513.28     26.53 o
   5  -5  11     1679.67     1750.04     59.35 o
   6  -5  11       84.86        6.18     17.99 o
   7  -5  11     2002.24     2068.93     84.09 o
   8  -5  11      364.22      365.07     35.16 o
   9  -5  11       58.14       29.67     28.13 o
  10  -5  11      306.53      394.52     33.49 o
 -10  -4  11      206.08      374.43     74.71 o
  -9  -4  11      583.36      744.52     55.62 o
  -8  -4  11      127.65      101.14     42.63 o
  -7  -4  11      401.92      434.99     33.76 o
  -6  -4  11     1865.07     1971.12     83.22 o
  -5  -4  11      698.20      580.10     32.16 o
  -4  -4  11     2606.01     2626.15     83.44 o
  -3  -4  11      286.11      250.87     16.68 o
  -2  -4  11      641.83      583.84     44.83 o
  -1  -4  11      987.34      970.68     64.60 o
   0  -4  11       11.22       10.61     13.18 o
   1  -4  11      658.10      652.54     18.16 o
   2  -4  11       52.66       48.21      9.50 o
   3  -4  11       72.94       40.93      9.26 o
   4  -4  11      148.27      141.37     17.27 o
   5  -4  11     1594.39     1547.39     54.38 o
   6  -4  11      639.01      635.52     60.65 o
   7  -4  11      879.81      955.78     37.59 o
   8  -4  11      151.48      151.02     14.88 o
   9  -4  11      845.43      865.78     38.04 o
  10  -4  11      101.69       87.12     26.10 o
  11  -4  11      554.78      706.77     62.35 o
 -10  -3  11      119.82       39.55     59.77 o
  -9  -3  11      881.92      974.09     71.69 o
  -8  -3  11       52.09       34.63     50.54 o
  -7  -3  11     1309.24     1235.55     59.67 o
  -6  -3  11      626.52      636.98     37.60 o
  -5  -3  11     1619.07     1440.16     55.45 o
  -4  -3  11     2363.75     2339.54     72.68 o
  -3  -3  11      768.22      726.22     29.88 o
  -2  -3  11      708.07      724.52     23.59 o
  -1  -3  11      720.31      716.49     37.36 o
   0  -3  11      588.70      603.30     21.93 o
   1  -3  11     1906.74     1949.45     45.04 o
   2  -3  11       84.18       71.42      5.58 o
   3  -3  11      485.21      465.29     15.84 o
   4  -3  11       45.50       24.86     24.61 o
   5  -3  11      106.74       95.28     15.84 o
   6  -3  11     1296.91     1319.85     38.69 o
   7  -3  11      320.53      291.10     12.96 o
   8  -3  11     1660.43     1786.82     45.94 o
   9  -3  11      150.25      107.73     31.64 o
  10  -3  11      184.28      202.19     26.98 o
  11  -3  11      440.24      508.91     80.86 o
 -10  -2  11      533.47      559.01     77.35 o
  -9  -2  11        4.52       13.11     61.09 o
  -8  -2  11     1484.75     1526.51     70.10 o
  -7  -2  11      176.85      155.13     25.17 o
  -6  -2  11      944.09      802.91     36.50 o
  -5  -2  11     2562.84     2643.45    228.97 o
  -4  -2  11     1295.78     1263.30     45.58 o
  -3  -2  11      995.42     1039.98     32.65 o
  -2  -2  11        1.29       -1.32      7.46 o
  -1  -2  11      652.94      720.93     34.28 o
   0  -2  11     3039.34     2980.67     69.75 o
   1  -2  11        1.32       -1.83      6.65 o
   2  -2  11     2694.67     2695.00     54.02 o
   3  -2  11      390.72      404.27     14.57 o
   4  -2  11       43.98       36.83      8.63 o
   5  -2  11     1039.51     1017.57     45.71 o
   6  -2  11      335.08      286.31     14.95 o
   7  -2  11     3024.56     3253.43     87.96 o
   8  -2  11      390.66      381.89     19.34 o
   9  -2  11     1034.34      936.25     53.18 o
  10  -2  11      983.25     1117.21     47.31 o
  11  -2  11       93.67      314.67     65.04 o
 -10  -1  11       62.89      105.47     55.37 o
  -9  -1  11     1739.16     1785.88     98.97 o
  -8  -1  11      408.11      498.06     37.91 o
  -7  -1  11      543.49      512.01     37.29 o
  -6  -1  11      650.06      630.54     36.51 o
  -5  -1  11      183.14      170.16     17.88 o
  -4  -1  11     1099.56     1056.91     80.42 o
  -3  -1  11      292.56      302.97     28.13 o
  -2  -1  11       96.64       88.74      9.67 o
  -1  -1  11     1232.49     1294.78     37.36 o
   0  -1  11     1291.78     1183.12     28.13 o
   1  -1  11      727.49      673.05     17.21 o
   2  -1  11     2357.91     2367.11     48.52 o
   3  -1  11      153.88      144.61      9.00 o
   4  -1  11      901.21      871.83     42.19 o
   5  -1  11     3304.64     3374.58     72.69 o
   6  -1  11      873.98      871.01     29.35 o
   7  -1  11      825.94      777.41     26.09 o
   8  -1  11     1593.10     1532.02     39.78 o
   9  -1  11      450.44      414.79     21.38 o
  10  -1  11       48.48       40.66     15.03 o
  11  -1  11        2.65       45.71     50.98 o
 -10   0  11      379.32      479.03     66.80 o
  -9   0  11      493.15      613.48     82.62 o
  -8   0  11     1602.59     1683.25    102.84 o
  -7   0  11      504.54      449.85     36.04 o
  -6   0  11      329.99      279.51     38.23 o
  -5   0  11      784.74      685.61     27.79 o
  -4   0  11      165.40      151.72     18.46 o
  -3   0  11        0.06       -3.36      8.63 o
  -2   0  11     2609.71     2892.15     65.85 o
  -1   0  11     2121.93     2132.00     48.99 o
   0   0  11       59.30       59.20      6.65 o
   1   0  11     2472.37     2279.82     42.57 o
   2   0  11      950.33      977.97     21.94 o
   3   0  11     3963.92     4146.36     87.43 o
   4   0  11      256.79      269.49      9.94 o
   5   0  11     1092.66     1177.77     25.52 o
   6   0  11     2707.90     2692.73     65.20 o
   7   0  11      127.14       99.82      8.70 o
   8   0  11     2118.82     2102.97     52.56 o
   9   0  11       73.52       52.21     12.73 o
  10   0  11       22.35       56.25     23.73 o
  11   0  11      120.18      180.19     29.88 o
  12   0  11        5.10       50.10     38.67 o
 -10   1  11      138.54      157.33     56.25 o
  -9   1  11      487.87      583.76    117.34 o
  -8   1  11      598.41      563.27     42.30 o
  -7   1  11        2.92      -17.15     31.64 o
  -6   1  11        3.10      -13.88     18.26 o
  -5   1  11     4377.20     4165.95    152.66 o
  -4   1  11      449.59      436.86     24.17 o
  -3   1  11     1566.63     1708.68     42.57 o
  -2   1  11     2324.06     2383.25     57.47 o
  -1   1  11       51.67       44.56      6.99 o
   0   1  11     5935.33     6344.99    152.50 o
   1   1  11     1635.55     1791.96     33.11 o
   2   1  11     6525.64     6664.51    227.65 o
   3   1  11      681.97      639.81     14.25 o
   4   1  11     1446.36     1462.78     32.52 o
   5   1  11     1473.17     1539.85     36.66 o
   6   1  11      108.69       93.94      9.26 o
   7   1  11     1940.74     1837.44     74.27 o
   8   1  11      334.93      309.69     13.63 o
   9   1  11      309.87      298.58     21.09 o
  10   1  11        5.11       16.70     22.85 o
  11   1  11      340.75      365.64     38.67 o
  12   1  11      456.64      336.64     73.83 o
  -8   2  11        4.44       -8.79     36.04 o
  -7   2  11      296.86      238.34     24.50 o
  -6   2  11      532.56      495.96     29.81 o
  -5   2  11      263.13      267.82     16.70 o
  -4   2  11      783.11      820.14     40.87 o
  -3   2  11       48.44       57.59     16.26 o
  -2   2  11      359.09      323.99     20.22 o
  -1   2  11     4228.75     4535.42     90.05 o
   0   2  11     1183.15     1176.79     26.19 o
   1   2  11     2434.29     2466.32     48.45 o
   2   2  11     3386.80     3641.88     57.07 o
   3   2  11     2909.31     3089.03     57.16 o
   4   2  11     1031.54     1060.77     23.52 o
   5   2  11       41.26       31.66     25.05 o
   6   2  11      140.30      106.72     12.74 o
   7   2  11      747.89      678.92     21.53 o
   8   2  11      697.73      650.00     24.21 o
   9   2  11      434.99      400.93     26.14 o
  10   2  11      409.73      416.62     30.76 o
  11   2  11       54.89       25.49     29.88 o
  12   2  11      670.34      720.74     59.77 o
  -8   3  11      387.73      319.06     45.71 o
  -7   3  11      403.66      266.32     37.79 o
  -6   3  11       55.04       51.05     14.36 o
  -5   3  11       18.90       42.14     11.39 o
  -4   3  11     2291.27     2405.49     89.65 o
  -3   3  11      183.35      179.72     11.49 o
  -2   3  11     1854.53     1858.12     40.38 o
  -1   3  11      460.37      440.67     12.74 o
   0   3  11     3273.03     3529.69     72.88 o
   1   3  11     2557.79     2603.73     49.59 o
   2   3  11      182.16      151.57      5.88 o
   3   3  11     4440.74     4672.22    159.53 o
   4   3  11        1.30       -4.61      5.27 o
   5   3  11      231.55      219.12      7.97 o
   6   3  11     1089.79     1134.53     28.43 o
   7   3  11      396.37      377.15     15.48 o
   8   3  11     1780.84     1660.34     53.62 o
   9   3  11        3.83       11.43     19.34 o
  10   3  11       30.88       14.06     24.61 o
  11   3  11      290.41      391.13     40.43 o
  12   3  11       44.82      -11.43     31.64 o
  -8   4  11      339.10      411.35     65.04 o
  -7   4  11      809.55      810.39     62.41 o
  -6   4  11       12.54       50.98     23.73 o
  -5   4  11     1097.43     1055.52     37.92 o
  -4   4  11       16.45        1.55     13.00 o
  -3   4  11     3750.34     3900.65     79.97 o
  -2   4  11      175.54      160.22      8.44 o
  -1   4  11      856.49      906.08     31.64 o
   0   4  11     3317.00     3510.10     70.06 o
   1   4  11       92.18      105.27     17.14 o
   2   4  11     2754.35     2877.69     68.12 o
   3   4  11      557.65      566.60     12.24 o
   4   4  11      643.27      650.66     16.02 o
   5   4  11        3.03        7.91      9.67 o
   6   4  11      619.50      715.84     22.01 o
   7   4  11     2533.40     2495.54     65.17 o
   8   4  11      469.48      404.32     23.73 o
   9   4  11       76.61       60.65     21.09 o
  10   4  11     1129.08     1174.28     56.25 o
  11   4  11      370.14      334.00     41.31 o
  12   4  11      403.12      528.25     55.37 o
  -8   5  11       80.21       97.56     44.83 o
  -7   5  11       72.20       87.90     29.01 o
  -6   5  11     1083.74     1021.34     73.83 o
  -5   5  11      355.32      356.47     33.84 o
  -4   5  11     2430.54     2528.64     63.28 o
  -3   5  11      241.96      260.38     11.70 o
  -2   5  11      423.55      399.05     21.53 o
  -1   5  11     1501.72     1641.64     35.02 o
   0   5  11      105.30      113.78     10.11 o
   1   5  11      642.23      699.78     27.25 o
   2   5  11      167.98      161.82      8.01 o
   3   5  11     2045.88     2151.98     48.01 o
   4   5  11     1235.80     1307.88     36.92 o
   5   5  11        3.90       19.34      8.79 o
   6   5  11     1034.81     1023.59     60.65 o
   7   5  11     2888.06     2909.19    152.50 o
   8   5  11      333.12      323.45     26.37 o
   9   5  11      123.24      160.85     26.37 o
  10   5  11      102.25      129.21     32.52 o
  11   5  11       77.24      105.47     36.04 o
  -8   6  11       25.75       30.76     37.79 o
  -7   6  11     1395.77     1417.18     79.46 o
  -6   6  11      835.57      810.44     49.83 o
  -5   6  11      482.00      510.17     23.78 o
  -4   6  11     1986.80     2010.11     53.76 o
  -3   6  11     1273.84     1282.15     30.41 o
  -2   6  11      427.86      436.85     12.64 o
  -1   6  11      104.61      111.78      5.58 o
   0   6  11      496.78      506.44     15.41 o
   1   6  11      369.05      327.44      9.72 o
   2   6  11        7.12       -6.85      5.69 o
   3   6  11      346.15      344.55     14.94 o
   4   6  11       31.87       39.55      7.03 o
   5   6  11       91.56       64.16      9.67 o
   6   6  11     1277.24     1196.92     37.23 o
   7   6  11      193.90      164.11     16.70 o
   8   6  11     1208.28     1227.90     47.46 o
   9   6  11       33.28       81.74     24.61 o
  10   6  11      435.25      436.84     43.95 o
  11   6  11      677.76      755.02     59.77 o
  -8   7  11     1034.59     1086.39    115.14 o
  -7   7  11        2.74      -16.66     29.88 o
  -6   7  11      409.26      389.47     37.91 o
  -5   7  11     1305.73     1358.12     68.31 o
  -4   7  11      110.53      100.76     25.49 o
  -3   7  11      743.44      776.67     21.73 o
  -2   7  11        1.66        7.11     15.82 o
  -1   7  11      498.39      485.62     17.08 o
   0   7  11      144.79      155.63     11.87 o
   1   7  11      464.31      464.08     19.78 o
   2   7  11     1050.80     1087.67     29.63 o
   3   7  11      446.62      405.20     15.82 o
   4   7  11      723.91      664.49     29.01 o
   5   7  11     1119.93     1114.51     35.16 o
   6   7  11     1064.21     1022.06     34.77 o
   7   7  11     2856.10     2761.61    203.04 o
   8   7  11     2228.40     2172.77     94.93 o
   9   7  11      704.47      718.98     43.95 o
  10   7  11      453.93      615.27     50.10 o
  11   7  11        0.11       13.18     37.79 o
  -7   8  11      468.86      443.87     58.89 o
  -6   8  11      436.24      376.07     38.40 o
  -5   8  11      131.72      167.23     29.21 o
  -4   8  11     1595.74     1699.40     77.68 o
  -3   8  11      171.92      208.35     15.37 o
  -2   8  11      704.28      653.36     17.52 o
  -1   8  11      543.32      535.94     14.94 o
   0   8  11       68.06       54.24     15.12 o
   1   8  11       45.12       23.12     12.41 o
   2   8  11     2021.62     2156.37     66.37 o
   3   8  11       91.87       93.17      7.91 o
   4   8  11      148.17      141.51      7.91 o
   5   8  11       19.01       32.52      6.15 o
   6   8  11      729.12      702.28     29.01 o
   7   8  11      417.66      420.14     30.76 o
   8   8  11      627.14      547.59     39.55 o
   9   8  11     1008.86      985.31     61.53 o
  10   8  11       20.56      -39.55     32.52 o
  -6   9  11       49.54      123.93     51.86 o
  -5   9  11       18.71       -5.62     23.25 o
  -4   9  11      536.41      578.27     57.13 o
  -3   9  11      186.94      133.44     25.74 o
  -2   9  11      381.83      340.75     57.57 o
  -1   9  11      395.32      360.07     21.63 o
   0   9  11       48.78       66.19     14.36 o
   1   9  11     1206.44     1225.19     92.73 o
   2   9  11      226.01      220.62     17.58 o
   3   9  11      499.61      562.53     29.01 o
   4   9  11        8.55        9.67      6.15 o
   5   9  11      268.62      260.17     21.09 o
   6   9  11     1826.73     1820.31     93.17 o
   7   9  11       63.29       94.93     19.34 o
   8   9  11      651.30      774.36     50.98 o
   9   9  11        0.50      -30.76     23.73 o
  10   9  11      138.44      112.51     60.65 o
  -6  10  11       72.01       24.61     47.46 o
  -5  10  11      202.01      287.94     42.76 o
  -4  10  11       16.17      -10.35     25.39 o
  -3  10  11      725.47      733.97     35.45 o
  -2  10  11       93.04      121.86     18.86 o
  -1  10  11        8.94       -8.56     16.34 o
   0  10  11      820.17      831.38     49.66 o
   1  10  11        7.76      -25.55     15.37 o
   2  10  11     1305.32     1281.51     56.25 o
   3  10  11      713.07      710.19     43.07 o
   4  10  11      512.04      544.07     52.74 o
   5  10  11      934.94      937.84     79.98 o
   6  10  11       97.66       65.92     29.01 o
   7  10  11      624.02      499.25     49.22 o
   8  10  11      470.63      551.98     77.35 o
   9  10  11       68.06       70.32     62.41 o
  -5  11  11       88.43      147.66     47.46 o
  -4  11  11      212.75      189.60     43.39 o
  -3  11  11      567.62      622.37     53.16 o
  -2  11  11      119.29      132.76     55.81 o
  -1  11  11      126.42      150.05     20.76 o
   0  11  11      769.25      697.32     75.15 o
   1  11  11      559.33      606.30     33.65 o
   2  11  11      704.92      811.27     41.31 o
   3  11  11      461.31      384.98     49.22 o
   4  11  11     1232.01     1361.50     93.17 o
   5  11  11       41.65       12.31     39.55 o
   6  11  11       35.35        0.00     29.88 o
   7  11  11      419.36      566.05     75.59 o
   8  11  11       90.88      162.61     59.77 o
  -3  12  11        9.06       -5.38     47.46 o
  -2  12  11     1323.81     1354.52    121.30 o
  -1  12  11      228.24      231.20     31.64 o
   0  12  11        4.96       46.68     33.40 o
   1  12  11      345.08      332.24     33.40 o
   2  12  11       56.12      -21.09     39.55 o
   3  12  11     1176.27     1277.12    101.08 o
   4  12  11        4.81      -81.74     43.95 o
   5  12  11      406.61      435.08     60.65 o
   6  12  11       91.89      132.72     45.71 o
   7  12  11        0.04       49.22     63.28 o
  -2  13  11      193.44      182.64     44.98 o
  -1  13  11       79.30       95.87     39.69 o
   0  13  11      650.92      576.59     73.83 o
   1  13  11        2.35        0.88     42.19 o
   2  13  11      281.44      392.01     54.50 o
   3  13  11      149.27      173.15     40.43 o
   4  13  11      456.22      472.88     69.44 o
   5  13  11       66.83        0.88     55.37 o
   6  13  11        0.18       -4.39     48.34 o
  -3 -12  12      110.53       80.86     46.58 o
  -2 -12  12      168.31      200.40     60.65 o
  -1 -12  12      142.92       93.17     54.50 o
   0 -12  12       80.99       78.09     36.04 o
   1 -12  12       53.02       95.10     45.27 o
   2 -12  12       48.86      126.96     60.65 o
   3 -12  12      316.62      421.77     53.18 o
  -5 -11  12       10.27      -59.77     56.25 o
  -4 -11  12      255.30      399.92     72.07 o
  -3 -11  12       27.05      -21.97     47.46 o
  -2 -11  12      118.19      136.24     36.92 o
  -1 -11  12      313.12      277.75     43.95 o
   0 -11  12       59.31       40.78     29.81 o
   1 -11  12      122.06       89.72     81.30 o
   2 -11  12       66.85       49.25     42.63 o
   3 -11  12        1.09       10.55     47.46 o
   4 -11  12      517.72      569.25     51.25 o
   5 -11  12        0.10      -33.46     42.14 o
  -6 -10  12        0.04       39.55     58.01 o
  -5 -10  12      552.73      585.38     71.20 o
  -4 -10  12       72.88       90.53     51.86 o
  -3 -10  12       51.39       17.58     46.58 o
  -2 -10  12      107.10      149.42     44.83 o
  -1 -10  12      215.22      170.52     39.55 o
   0 -10  12      156.45      232.92     38.67 o
   1 -10  12      225.82      222.93     30.38 o
   2 -10  12        8.29      -31.02     20.16 o
   3 -10  12      349.46      497.73     42.87 o
   4 -10  12      387.58      466.98     43.79 o
   5 -10  12      561.14      690.55    115.14 o
   6 -10  12      517.53      688.16    148.54 o
  -7  -9  12       45.84       36.92     57.13 o
  -6  -9  12      586.30      517.70     65.92 o
  -5  -9  12      465.18      397.29     65.92 o
  -4  -9  12       33.25      -63.28     43.95 o
  -3  -9  12      283.06      270.72     44.83 o
  -2  -9  12      278.70      347.19     49.22 o
  -1  -9  12       49.05      126.57     39.55 o
   0  -9  12     2070.18     2293.19    117.78 o
   1  -9  12       15.61        3.61     22.90 o
   2  -9  12      288.09      309.66     27.87 o
   3  -9  12      298.44      314.44     33.40 o
   4  -9  12      289.35      313.93     34.46 o
   5  -9  12     1090.03     1165.24     72.79 o
   6  -9  12      117.46      189.47     35.08 o
   7  -9  12      514.14      579.53     51.27 o
  -8  -8  12       20.12      -29.01     38.67 o
  -7  -8  12      121.32      217.10     60.65 o
  -6  -8  12      874.11      867.53     78.23 o
  -5  -8  12       35.81       14.06     43.07 o
  -4  -8  12      127.16      190.73     40.43 o
  -3  -8  12      284.50      412.23     45.71 o
  -2  -8  12       17.42       54.50     29.01 o
  -1  -8  12      453.59      483.42     47.46 o
   0  -8  12        0.62      -30.76     29.88 o
   1  -8  12      729.46      662.50     35.70 o
   2  -8  12       28.97        5.31     15.21 o
   3  -8  12        4.93       -0.33     18.33 o
   4  -8  12      908.07      952.99     58.45 o
   5  -8  12       19.45      -16.67     23.40 o
   6  -8  12     1784.14     2036.08    111.50 o
   7  -8  12       72.81      130.77     32.25 o
   8  -8  12      327.91      470.74     72.51 o
  -8  -7  12       86.24      194.25     51.86 o
  -7  -7  12       68.30       39.44     34.12 o
  -6  -7  12      204.49      175.79     43.07 o
  -5  -7  12      630.44      665.37     54.50 o
  -4  -7  12      411.69      530.01     49.22 o
  -3  -7  12        1.05      -43.95     25.49 o
  -2  -7  12      992.82      963.33     69.44 o
  -1  -7  12      513.91      593.29     44.83 o
   0  -7  12     2213.70     2406.57    124.81 o
   1  -7  12     3207.31     3076.34    148.54 o
   2  -7  12      427.07      451.59     27.33 o
   3  -7  12      476.21      528.81     32.16 o
   4  -7  12      143.54      120.19     20.22 o
   5  -7  12      802.17      808.24     41.78 o
   6  -7  12       57.87       63.42     37.79 o
   7  -7  12      552.39      555.08     39.25 o
   8  -7  12      141.73      176.90     35.64 o
   9  -7  12       99.75      165.46     32.45 o
  -9  -6  12       53.50       78.23     40.43 o
  -8  -6  12       78.79       58.56     29.94 o
  -7  -6  12      105.34      137.08     36.03 o
  -6  -6  12       16.38       59.75     26.70 o
  -5  -6  12     1578.08     1616.98     71.34 o
  -4  -6  12        7.10        1.76     19.34 o
  -3  -6  12     1462.26     1401.05     74.71 o
  -2  -6  12      129.01      122.17     26.37 o
  -1  -6  12      836.30      853.46     38.67 o
   0  -6  12     2683.58     2642.13    113.38 o
   1  -6  12       64.14       44.83      6.15 o
   2  -6  12     2581.39     2551.39     74.46 o
   3  -6  12      525.04      511.99     23.39 o
   4  -6  12      123.49      183.20     22.27 o
   5  -6  12      537.56      569.84     32.63 o
   6  -6  12       75.71      124.22     24.65 o
   7  -6  12      109.60      161.87     43.51 o
   8  -6  12      262.83      289.95     36.53 o
   9  -6  12        7.21       29.09     26.10 o
  -9  -5  12      151.66       96.68     61.53 o
  -8  -5  12      188.83      238.23     43.95 o
  -7  -5  12       56.36        8.89     31.06 o
  -6  -5  12      676.57      701.52     43.81 o
  -5  -5  12      429.13      371.48     29.13 o
  -4  -5  12      333.28      329.98     49.66 o
  -3  -5  12       79.37       51.75     14.76 o
  -2  -5  12      551.79      509.79     29.88 o
  -1  -5  12     1671.52     1626.06     58.89 o
   0  -5  12      140.74      105.47     15.82 o
   1  -5  12     2275.46     2190.35     56.25 o
   2  -5  12      325.46      252.38     18.02 o
   3  -5  12      709.39      653.74     25.68 o
   4  -5  12      605.68      664.07     28.09 o
   5  -5  12      526.21      482.11     30.91 o
   6  -5  12     1390.24     1319.12     79.98 o
   7  -5  12       33.26       32.90     23.20 o
   8  -5  12       55.82       71.54     27.61 o
   9  -5  12      856.91      945.26     45.11 o
  10  -5  12      111.12      128.55     28.57 o
  -9  -4  12       72.67      132.72     55.37 o
  -8  -4  12       17.82       -7.58     82.18 o
  -7  -4  12      440.79      588.15     98.44 o
  -6  -4  12      327.29      311.90     32.87 o
  -5  -4  12     1263.45     1236.55     57.14 o
  -4  -4  12     2321.08     2263.19     83.28 o
  -3  -4  12      176.12      208.66     18.36 o
  -2  -4  12     1579.91     1645.54     57.70 o
  -1  -4  12      203.85      232.72     17.53 o
   0  -4  12     2953.55     2990.37     97.56 o
   1  -4  12      765.64      677.99     25.49 o
   2  -4  12      608.84      582.69     38.67 o
   3  -4  12      289.80      263.30     28.13 o
   4  -4  12        0.60        8.89     12.89 o
   5  -4  12     2596.48     2615.56    155.14 o
   6  -4  12     1536.84     1597.97     66.94 o
   7  -4  12      426.04      418.14     43.51 o
   8  -4  12       37.98       56.82     16.34 o
   9  -4  12      288.13      301.53     35.16 o
  10  -4  12      376.07      437.93     34.63 o
  -9  -3  12        8.64       -3.52     50.10 o
  -8  -3  12      216.39      206.53     39.72 o
  -7  -3  12      357.15      421.45     37.28 o
  -6  -3  12      766.36      789.41     43.65 o
  -5  -3  12     2358.99     2294.20     91.36 o
  -4  -3  12       20.34       20.22     14.63 o
  -3  -3  12      408.45      379.82     18.86 o
  -2  -3  12        0.87       -7.24     10.55 o
  -1  -3  12      203.94      197.07     34.28 o
   0  -3  12     2402.19     2457.16     71.63 o
   1  -3  12      112.21      115.12      8.06 o
   2  -3  12      970.30      896.99     31.20 o
   3  -3  12      108.24      105.89     10.24 o
   4  -3  12        8.19       20.32      9.91 o
   5  -3  12     1734.22     1701.10    158.21 o
   6  -3  12       66.06       45.66     16.39 o
   7  -3  12      757.66      787.12     38.81 o
   8  -3  12      520.37      505.26     24.92 o
   9  -3  12       63.48       95.14     20.44 o
  10  -3  12     1048.07     1112.78     58.11 o
  11  -3  12       15.96      -46.74     25.89 o
  -9  -2  12      765.62      728.65     89.65 o
  -8  -2  12      321.36      300.22     37.36 o
  -7  -2  12      285.77      274.90     28.78 o
  -6  -2  12     1869.80     2039.12    122.17 o
  -5  -2  12       32.77       10.23     19.78 o
  -4  -2  12     2337.68     2367.32     80.95 o
  -3  -2  12        1.50       12.83     12.31 o
  -2  -2  12      815.15      862.85     25.97 o
  -1  -2  12      385.79      385.07     27.69 o
   0  -2  12      818.74      809.86     20.48 o
   1  -2  12     2838.72     2914.44     66.19 o
   2  -2  12        8.49      -11.50      6.20 o
   3  -2  12      391.19      356.89     30.76 o
   4  -2  12       94.88       71.53     16.70 o
   5  -2  12       86.65       75.26     11.70 o
   6  -2  12     2406.78     2568.37     83.40 o
   7  -2  12      366.80      351.92     17.37 o
   8  -2  12      575.40      570.90     21.44 o
   9  -2  12      867.30      833.45     54.50 o
  10  -2  12       18.71       15.33     20.00 o
  11  -2  12      534.34      612.63     70.32 o
  -9  -1  12      925.82      891.26     92.29 o
  -8  -1  12      287.68      353.98     35.11 o
  -7  -1  12      879.43     1079.55     85.26 o
  -6  -1  12       19.09       30.71     15.39 o
  -5  -1  12      105.24       87.74     14.94 o
  -4  -1  12       91.61       84.82     13.09 o
  -3  -1  12      404.81      416.97     17.08 o
  -2  -1  12      397.65      424.47     16.75 o
  -1  -1  12      169.24      168.05     10.55 o
   0  -1  12      156.01      129.90     19.34 o
   1  -1  12     2784.17     2688.51     57.13 o
   2  -1  12     1061.32      992.68     27.25 o
   3  -1  12       80.86       73.09     10.99 o
   4  -1  12     1369.80     1374.44     36.48 o
   5  -1  12      902.26      903.15     23.62 o
   6  -1  12     2439.33     2473.43     61.16 o
   7  -1  12      524.03      481.15     18.42 o
   8  -1  12     1583.23     1564.52     47.02 o
   9  -1  12       21.31       10.41     12.11 o
  10  -1  12      874.43      984.10     46.49 o
  11  -1  12      325.91      262.81     61.53 o
  -9   0  12      373.44      377.07     60.65 o
  -8   0  12     1455.20     1465.07     72.33 o
  -7   0  12       66.48       59.97     24.22 o
  -6   0  12      503.17      487.55     32.25 o
  -5   0  12     1569.09     1368.07     55.50 o
  -4   0  12      134.46      133.96     11.54 o
  -3   0  12      475.16      493.59     19.15 o
  -2   0  12      421.79      389.48     15.14 o
  -1   0  12        1.58        9.27     10.99 o
   0   0  12     2115.12     2175.70     44.88 o
   1   0  12      924.82      926.67     21.63 o
   2   0  12      601.37      579.98     14.77 o
   3   0  12      560.27      555.05     17.37 o
   4   0  12       24.38       -1.26      6.50 o
   5   0  12     5080.37     5149.72    113.88 o
   6   0  12      269.28      261.33     12.73 o
   7   0  12     1457.01     1540.75     39.91 o
   8   0  12       53.20       36.81     18.46 o
   9   0  12      255.76      339.08     41.75 o
  10   0  12      267.75      286.54     30.76 o
  11   0  12        0.61      -27.25     52.74 o
  -9   1  12     1077.71     1146.15    103.72 o
  -8   1  12        1.50       66.82     29.13 o
  -7   1  12      104.61       66.93     25.34 o
  -6   1  12      239.14      236.07     36.92 o
  -5   1  12       61.01       80.13     15.84 o
  -4   1  12     2391.60     2534.59     84.82 o
  -3   1  12        1.41       -4.17      9.62 o
  -2   1  12       52.35       49.60      9.00 o
  -1   1  12     1557.79     1447.25     47.90 o
   0   1  12     2331.44     2513.52     51.22 o
   1   1  12     2795.19     2927.80     55.49 o
   2   1  12     1135.42     1185.25     24.40 o
   3   1  12     3411.37     3657.28     87.02 o
   4   1  12     1757.69     1840.51     41.78 o
   5   1  12        0.71       13.93     17.58 o
   6   1  12     3135.94     3066.18     70.44 o
   7   1  12        5.98        5.27      6.97 o
   8   1  12     1360.67     1329.26     35.02 o
   9   1  12      299.29      310.74     20.66 o
  10   1  12        0.19      -20.22     25.49 o
  11   1  12      378.15      333.12     38.67 o
  -9   2  12       23.40       11.43     49.22 o
  -8   2  12      296.96      248.30     35.98 o
  -7   2  12      809.75      733.55     53.18 o
  -6   2  12       96.54       50.98     20.51 o
  -5   2  12      231.33      221.37     21.38 o
  -4   2  12      579.76      594.22     29.44 o
  -3   2  12        6.66        9.06      8.01 o
  -2   2  12      963.87      970.01     23.84 o
  -1   2  12     1712.25     1814.90     40.45 o
   0   2  12      535.59      495.39     13.01 o
   1   2  12      609.00      631.47     15.41 o
   2   2  12     3353.94     3543.39     64.89 o
   3   2  12     2592.69     2708.23     47.12 o
   4   2  12      188.98      189.35      8.87 o
   5   2  12      472.00      492.95     39.11 o
   6   2  12     3804.79     3798.54     79.89 o
   7   2  12       63.82       67.12     10.55 o
   8   2  12      651.46      621.85     20.19 o
   9   2  12        0.06        4.39     22.85 o
  10   2  12       24.76       38.67     35.16 o
  11   2  12      300.86      343.67     39.55 o
  12   2  12        0.13      -53.62     33.40 o
  -9   3  12      371.61      283.90     66.80 o
  -8   3  12      437.62      422.16     40.89 o
  -7   3  12      352.91      410.06     34.72 o
  -6   3  12      157.79      172.29     47.90 o
  -5   3  12      325.65      302.56     21.73 o
  -4   3  12       32.70       24.77     19.78 o
  -3   3  12     1218.22     1223.71     45.27 o
  -2   3  12      709.65      718.94     41.75 o
  -1   3  12      102.81       96.45     12.74 o
   0   3  12     3809.49     4031.98     84.03 o
   1   3  12       14.85        9.23      5.71 o
   2   3  12     3478.79     3472.21     63.17 o
   3   3  12        2.66       -9.26      4.63 o
   4   3  12        4.93        8.94      9.23 o
   5   3  12      223.48      229.53      8.87 o
   6   3  12       16.93       17.90      3.34 o
   7   3  12     1384.97     1258.66     38.67 o
   8   3  12       42.11       54.50     16.70 o
   9   3  12       31.73       60.65     19.34 o
  10   3  12      260.98      283.90     32.52 o
  11   3  12       50.75       48.34     37.79 o
  -7   4  12       46.16       44.53     26.01 o
  -6   4  12      443.18      445.28     32.41 o
  -5   4  12      111.47      129.66     17.08 o
  -4   4  12     1197.62     1263.63     63.72 o
  -3   4  12      451.74      457.08     16.04 o
  -2   4  12     1634.63     1617.04     40.43 o
  -1   4  12     2071.41     2122.18     49.35 o
   0   4  12      176.84      151.93     12.74 o
   1   4  12     3870.96     4049.12     78.68 o
   2   4  12      539.39      573.60     12.74 o
   3   4  12     3518.94     3712.78     59.43 o
   4   4  12       57.14       74.08     10.11 o
   5   4  12        0.56        2.40      7.47 o
   6   4  12     1874.04     1884.47     54.50 o
   7   4  12      284.40      245.23     18.46 o
   8   4  12      772.57      716.35     35.16 o
   9   4  12      879.39      861.37     48.34 o
  10   4  12      215.52      192.49     31.64 o
  11   4  12      159.68      153.82     28.13 o
  -7   5  12      129.68      259.29     47.46 o
  -6   5  12      757.83      690.83     34.17 o
  -5   5  12      523.93      529.15     45.71 o
  -4   5  12      994.12      987.20     28.90 o
  -3   5  12      724.52      665.19     41.75 o
  -2   5  12     1119.38     1113.61     46.58 o
  -1   5  12      249.76      238.04     10.55 o
   0   5  12     1185.25     1234.08     26.67 o
   1   5  12      808.77      814.96     18.79 o
   2   5  12     1098.04     1159.09     27.25 o
   3   5  12     1572.97     1649.12     36.13 o
   4   5  12       44.70       30.76      8.79 o
   5   5  12       82.86       87.90     10.55 o
   6   5  12      616.18      605.60     23.73 o
   7   5  12      123.44      130.30     13.89 o
   8   5  12      409.31      457.06     29.01 o
   9   5  12      985.81      977.40     75.59 o
  10   5  12        2.69       29.01     28.13 o
  11   5  12      792.23      860.49     69.44 o
  -8   6  12      247.38      211.83     62.41 o
  -7   6  12      234.20      313.41     42.14 o
  -6   6  12      148.99      221.40     32.52 o
  -5   6  12      584.87      631.37     31.89 o
  -4   6  12        1.30        9.23     19.78 o
  -3   6  12     1174.59     1201.89     45.27 o
  -2   6  12      355.10      370.01     25.49 o
  -1   6  12      151.52      157.90      9.67 o
   0   6  12      545.83      591.26     25.93 o
   1   6  12      912.70      867.50     45.71 o
   2   6  12     1489.75     1595.34     39.43 o
   3   6  12      746.01      718.10     25.49 o
   4   6  12     1111.64     1095.18     35.16 o
   5   6  12      414.04      398.17     18.46 o
   6   6  12      906.65      799.85     29.01 o
   7   6  12     1215.88     1140.26     46.14 o
   8   6  12      159.77      128.33     22.85 o
   9   6  12       29.80       -1.76     21.97 o
  10   6  12      238.58      267.20     32.52 o
  11   6  12        9.02      -31.64     39.55 o
  -7   7  12      144.87      177.55     36.04 o
  -6   7  12     1119.36      968.87     71.37 o
  -5   7  12        9.45        0.66     21.09 o
  -4   7  12      391.86      470.80     31.64 o
  -3   7  12      236.99      222.89     14.13 o
  -2   7  12      667.77      650.65     17.06 o
  -1   7  12      118.17      143.24     14.06 o
   0   7  12       92.00       87.42     31.20 o
   1   7  12      558.62      579.87     25.49 o
   2   7  12       85.78       53.42     15.82 o
   3   7  12     1469.06     1472.25     46.58 o
   4   7  12      371.84      355.98     21.09 o
   5   7  12      665.81      659.21     24.61 o
   6   7  12      266.37      252.26     14.94 o
   7   7  12     1769.24     1674.14    108.99 o
   8   7  12      140.52      215.34     26.37 o
   9   7  12      548.69      609.99     45.71 o
  10   7  12       35.59       33.40     28.13 o
  11   7  12      997.62      996.73     71.20 o
  -7   8  12      379.34      551.10     74.71 o
  -6   8  12      151.99      140.96     38.84 o
  -5   8  12      467.38      493.80     43.95 o
  -4   8  12       60.01      107.33     27.25 o
  -3   8  12      504.26      524.48     33.13 o
  -2   8  12      498.33      521.79     33.25 o
  -1   8  12       61.92       48.21      7.44 o
   0   8  12       30.67        3.42     16.46 o
   1   8  12     1360.15     1349.32     42.33 o
   2   8  12       41.13       59.93      7.91 o
   3   8  12      228.78      228.53     11.43 o
   4   8  12       57.37       56.25     13.18 o
   5   8  12       67.53       47.46     16.70 o
   6   8  12     1352.21     1368.53     64.16 o
   7   8  12      747.40      668.88     45.71 o
   8   8  12     1576.21     1661.22     96.68 o
   9   8  12        0.90       10.55     27.25 o
  10   8  12      331.13      307.63     39.55 o
  -6   9  12      197.78      210.07     52.74 o
  -5   9  12      379.45      417.46     44.43 o
  -4   9  12       41.75       42.78     25.03 o
  -3   9  12       66.90       96.25     22.37 o
  -2   9  12       19.70       12.04     21.44 o
  -1   9  12       31.02       31.04     21.73 o
   0   9  12      502.71      560.99     26.09 o
   1   9  12      374.93      330.80     20.76 o
   2   9  12     1384.44     1531.34     72.95 o
   3   9  12       22.21       16.70     14.06 o
   4   9  12      120.30       95.81     29.88 o
   5   9  12      459.81      548.47     53.62 o
   6   9  12       85.61      103.72     37.79 o
   7   9  12     1129.74     1186.59     85.26 o
   8   9  12        3.96      -58.89     43.95 o
   9   9  12      191.65      324.33     63.28 o
  -5  10  12        1.65      -44.83     58.01 o
  -4  10  12      223.15      270.84     40.96 o
  -3  10  12       84.72       78.23     45.27 o
  -2  10  12        2.42       35.35     19.49 o
  -1  10  12       19.40        3.10     17.53 o
   0  10  12      419.91      375.53     31.64 o
   1  10  12      191.96      215.98     20.32 o
   2  10  12      529.77      552.86     31.64 o
   3  10  12      766.58      652.18     56.25 o
   4  10  12      638.71      662.73     59.77 o
   5  10  12       41.47       53.62     36.04 o
   6  10  12      419.67      318.18     54.50 o
   7  10  12      687.11      766.45     77.35 o
   8  10  12      200.73      179.31     43.07 o
   9  10  12      438.57      495.73     76.47 o
  -4  11  12       57.26       94.36     38.75 o
  -3  11  12       62.19      114.01     35.86 o
  -2  11  12      238.31      258.55     27.93 o
  -1  11  12       16.95       45.48     37.79 o
   0  11  12       11.22       19.98     21.37 o
   1  11  12      746.03      802.78     42.12 o
   2  11  12      149.90      129.21     36.04 o
   3  11  12     1465.92     1612.00    113.38 o
   4  11  12        6.97       17.58     27.25 o
   5  11  12      346.77      455.30     57.13 o
   6  11  12      465.79      406.08     65.04 o
   7  11  12       12.65       79.98     50.98 o
   8  11  12      279.34      475.51     78.23 o
  -3  12  12      256.77      373.33     90.97 o
  -2  12  12       98.99       45.93     38.16 o
  -1  12  12       22.75       54.35     25.34 o
   0  12  12      342.93      336.81     57.57 o
   1  12  12       47.56       23.73     43.07 o
   2  12  12      736.44      746.23     89.65 o
   3  12  12       62.25      -27.25     43.95 o
   4  12  12      230.02      297.97     58.01 o
   5  12  12      154.23      180.19     41.31 o
   6  12  12       35.18      -42.19     49.22 o
   7  12  12      359.64      470.24     84.38 o
  -1  13  12      155.25      196.01     51.86 o
   0  13  12      302.79      192.49     52.74 o
   1  13  12     1018.70      935.21    122.17 o
   2  13  12      111.69      165.24     52.74 o
   3  13  12      481.88      514.19     74.71 o
   4  13  12       84.15      141.51     44.83 o
   5  13  12       15.11      118.66     68.56 o
  -1 -12  13      236.72      242.59     47.46 o
   0 -12  13      156.23      139.13     33.84 o
   1 -12  13       45.89       22.81     32.65 o
  -4 -11  13       10.59       46.58     58.89 o
  -3 -11  13       94.97      117.78     56.25 o
  -2 -11  13      477.55      573.96     69.44 o
  -1 -11  13       34.40      -36.92     44.83 o
   0 -11  13      357.25      442.91    121.74 o
   1 -11  13       43.98      -30.13     35.54 o
   2 -11  13        0.32       43.51     30.17 o
   3 -11  13      133.46      146.34     41.42 o
   4 -11  13       32.19       11.21     42.92 o
  -5 -10  13      122.18      114.26     43.07 o
  -4 -10  13      305.21      296.21     59.77 o
  -3 -10  13      220.01      217.98     42.19 o
  -2 -10  13       38.97       62.41     43.07 o
  -1 -10  13      289.66      371.80     54.50 o
   0 -10  13      210.45      340.15     52.74 o
   1 -10  13      359.20      394.22     73.83 o
   2 -10  13      231.84      363.14     37.85 o
   3 -10  13      295.17      353.64     37.51 o
   4 -10  13      624.17      690.76     92.73 o
   5 -10  13      249.97      211.20    105.91 o
   6 -10  13      126.45      300.60     70.32 o
  -6  -9  13      794.01      737.44    102.84 o
  -5  -9  13      425.02      421.90     68.56 o
  -4  -9  13      780.78      845.55     91.41 o
  -3  -9  13       45.52       38.67     39.55 o
  -2  -9  13       60.29       30.76     35.16 o
  -1  -9  13      390.23      370.04     46.58 o
   0  -9  13       13.83       25.49     36.04 o
   1  -9  13      145.50      230.32     67.68 o
   2  -9  13        8.97      -21.19     47.46 o
   3  -9  13       63.96       34.79     40.87 o
   4  -9  13     1715.08     1863.07     80.71 o
   5  -9  13       10.03       22.85     43.07 o
   6  -9  13      729.28      743.13    127.89 o
   7  -9  13      218.26      254.42     45.94 o
  -7  -8  13      463.98      513.31     89.65 o
  -6  -8  13        8.09      -49.22     43.95 o
  -5  -8  13      624.39      628.45     75.59 o
  -4  -8  13       24.27       24.61     35.16 o
  -3  -8  13        7.62      -55.37     33.40 o
  -2  -8  13      896.64      994.97     66.80 o
  -1  -8  13      152.04      191.61     34.28 o
   0  -8  13     1272.27     1415.11     83.50 o
   1  -8  13      155.60      181.38     34.28 o
   2  -8  13       24.41       17.24     17.97 o
   3  -8  13     2138.45     2420.48     99.68 o
   4  -8  13       28.25       13.11     24.89 o
   5  -8  13     1780.62     1871.12    174.47 o
   6  -8  13      123.46      130.58     33.25 o
   7  -8  13      769.36      851.60    112.95 o
   8  -8  13       27.88       50.42     35.28 o
  -8  -7  13      186.09      246.11     66.80 o
  -7  -7  13       32.54      112.51     54.50 o
  -6  -7  13      373.91      452.66     65.92 o
  -5  -7  13      514.80      466.72     51.86 o
  -4  -7  13      286.05      254.90     35.16 o
  -3  -7  13      275.63      254.90     39.55 o
  -2  -7  13      625.25      486.06     47.46 o
  -1  -7  13      635.34      656.58     48.34 o
   0  -7  13     1078.58     1134.73     59.77 o
   1  -7  13       40.46       37.79     27.25 o
   2  -7  13      333.23      280.45     28.57 o
   3  -7  13      134.96      155.63     35.16 o
   4  -7  13     1445.45     1609.73     69.43 o
   5  -7  13      358.64      370.33     89.65 o
   6  -7  13      636.42      635.83     42.25 o
   7  -7  13      712.77      804.77     54.17 o
   8  -7  13        6.32        1.76     34.17 o
  -8  -6  13      118.30      193.37     57.13 o
  -7  -6  13      302.60      401.42     42.83 o
  -6  -6  13      321.76      358.53     42.63 o
  -5  -6  13       12.96      -24.31     35.60 o
  -4  -6  13     1019.84      969.49     77.35 o
  -3  -6  13      160.35      186.34     26.37 o
  -2  -6  13      207.00      129.21     29.01 o
  -1  -6  13     3575.63     3628.32    174.91 o
   0  -6  13      622.65      535.28     36.92 o
   1  -6  13     4455.70     4325.33    129.21 o
   2  -6  13      980.76      924.55     45.06 o
   3  -6  13     2123.25     2126.15     86.79 o
   4  -6  13     1665.26     1695.05     66.36 o
   5  -6  13      385.19      363.26     28.41 o
   6  -6  13     1543.84     1579.60     73.21 o
   7  -6  13        1.42       36.61     59.77 o
   8  -6  13       15.84       43.39     30.44 o
   9  -6  13       91.34      138.24     27.69 o
  -8  -5  13        0.57      -19.34     51.86 o
  -7  -5  13      287.28      355.60     47.02 o
  -6  -5  13      326.58      427.52     38.04 o
  -5  -5  13     1183.48     1321.44     63.59 o
  -4  -5  13      253.07      283.19     27.78 o
  -3  -5  13      193.76      261.05     36.04 o
  -2  -5  13     1673.27     1447.64     79.98 o
  -1  -5  13      104.64      137.12     21.97 o
   0  -5  13     3137.41     3026.23    106.35 o
   1  -5  13       27.42        4.39      7.03 o
   2  -5  13      482.61      500.77     24.06 o
   3  -5  13       85.67      122.87     17.14 o
   4  -5  13      245.81      191.10     18.36 o
   5  -5  13     1389.13     1345.08     54.26 o
   6  -5  13      280.56      268.24     28.72 o
   7  -5  13      596.47      647.18     40.33 o
   8  -5  13      290.07      290.78     41.75 o
   9  -5  13      132.22      152.16     36.48 o
  10  -5  13      221.62      303.10     41.31 o
  -9  -4  13        0.27       12.31     44.83 o
  -8  -4  13      105.47      150.30     50.10 o
  -7  -4  13       45.09       27.24     38.23 o
  -6  -4  13      305.44      338.35     47.46 o
  -5  -4  13     1468.14     1370.73     58.71 o
  -4  -4  13     1000.39      879.65     42.87 o
  -3  -4  13      359.97      382.97     39.55 o
  -2  -4  13      108.93      101.11     13.93 o
  -1  -4  13     2167.05     2210.57     86.14 o
   0  -4  13      831.84      798.97     35.16 o
   1  -4  13      598.18      565.17     19.34 o
   2  -4  13     1220.03     1311.71     42.00 o
   3  -4  13        3.70      -10.43     12.89 o
   4  -4  13      836.13      827.23     31.37 o
   5  -4  13     2677.79     2659.48     89.10 o
   6  -4  13      337.77      329.51     23.55 o
   7  -4  13      134.94      163.26     29.01 o
   8  -4  13        7.19       29.59     17.97 o
   9  -4  13      263.31      261.80     25.50 o
  10  -4  13      322.76      365.43     35.10 o
  -9  -3  13      276.15      270.72     75.59 o
  -8  -3  13      109.84      158.11     35.79 o
  -7  -3  13      202.47      190.79     35.36 o
  -6  -3  13     2256.41     2315.19    103.74 o
  -5  -3  13       15.65       -3.19     22.14 o
  -4  -3  13     3567.92     3462.48    137.71 o
  -3  -3  13       29.30       14.47     12.01 o
  -2  -3  13     2493.92     2509.72     74.18 o
  -1  -3  13     3368.06     3481.38    110.75 o
   0  -3  13      432.14      362.40     16.12 o
   1  -3  13      892.67      905.28     48.78 o
   2  -3  13       33.71       22.10     20.22 o
   3  -3  13     2031.67     2005.92     94.49 o
   4  -3  13     2729.49     2685.04     76.80 o
   5  -3  13       26.76       12.96     23.73 o
   6  -3  13     1889.22     1878.03     72.39 o
   7  -3  13      289.44      298.25     25.74 o
   8  -3  13       42.58       19.37     16.73 o
   9  -3  13     1292.44     1310.99     58.45 o
  10  -3  13       51.36       62.30     41.75 o
  -9  -2  13      240.44      262.81     50.10 o
  -8  -2  13      101.91      182.30     50.54 o
  -7  -2  13     1103.77     1063.78     60.81 o
  -6  -2  13      224.47      218.78     82.62 o
  -5  -2  13     1416.27     1333.93     85.26 o
  -4  -2  13      913.47      833.08     42.86 o
  -3  -2  13      852.47      930.37     39.55 o
  -2  -2  13       48.52       61.21     24.61 o
  -1  -2  13       10.82        1.29      9.89 o
   0  -2  13      861.37      786.16     51.86 o
   1  -2  13       75.45       63.61      9.14 o
   2  -2  13      259.58      265.20     10.74 o
   3  -2  13        2.50       -2.86     14.94 o
   4  -2  13        6.02       -2.47      9.71 o
   5  -2  13     2706.59     2896.14     82.13 o
   6  -2  13     1435.44     1340.55     38.16 o
   7  -2  13       68.05       79.75     20.26 o
   8  -2  13      398.02      416.80     24.21 o
   9  -2  13       95.33      108.12     18.90 o
  10  -2  13     1041.83     1120.37     65.23 o
  11  -2  13      585.72      548.47     81.74 o
  -9  -1  13        9.51        0.00     52.74 o
  -8  -1  13      949.06     1172.19     71.33 o
  -7  -1  13       76.48       79.09     29.03 o
  -6  -1  13     1894.15     1866.00    108.11 o
  -5  -1  13     1231.33     1219.66     51.27 o
  -4  -1  13      149.36      158.64     29.88 o
  -3  -1  13     1124.32     1156.48     48.91 o
  -2  -1  13      566.61      561.16     20.02 o
  -1  -1  13     2456.25     2500.95    173.15 o
   0  -1  13     1548.40     1542.14     33.27 o
   1  -1  13     3235.51     3321.86     72.28 o
   2  -1  13      103.69       77.76     15.38 o
   3  -1  13      158.04      138.69     10.73 o
   4  -1  13       46.69       27.01      9.72 o
   5  -1  13     5381.84     5505.01    121.61 o
   6  -1  13      150.09      154.14     11.81 o
   7  -1  13     1997.33     2013.93     62.44 o
   8  -1  13        4.46       13.67     13.35 o
   9  -1  13     1029.23     1075.68     55.81 o
  10  -1  13     1071.72     1170.44     81.74 o
  11  -1  13      151.92       99.32     62.41 o
  -9   0  13     1051.58     1038.92    108.99 o
  -8   0  13      223.02      280.16     38.79 o
  -7   0  13       21.36        1.04     41.31 o
  -6   0  13     1249.76     1331.60     60.19 o
  -5   0  13      109.12       69.00     19.15 o
  -4   0  13     2761.58     2907.76     89.75 o
  -3   0  13      115.37       97.74     14.94 o
  -2   0  13      352.55      352.57     16.46 o
  -1   0  13     1530.04     1531.21     36.91 o
   0   0  13      543.98      534.19     15.41 o
   1   0  13     2420.08     2499.66     51.46 o
   2   0  13      474.70      423.45     14.13 o
   3   0  13      285.56      278.93     13.09 o
   4   0  13     5213.36     5404.26    121.19 o
   5   0  13       30.67       27.78      7.13 o
   6   0  13     3745.26     3958.42    103.06 o
   7   0  13       12.67       12.74     10.11 o
   8   0  13     1220.10     1238.41     33.56 o
   9   0  13      818.13      854.67     40.55 o
  10   0  13        7.22       32.52     27.25 o
  11   0  13     1246.94     1364.13    123.05 o
  -9   1  13      137.40      109.87     43.95 o
  -8   1  13      356.97      487.78     47.04 o
  -7   1  13      157.21      206.27     30.61 o
  -6   1  13       37.37       31.19     16.75 o
  -5   1  13     1081.20     1036.87     47.54 o
  -4   1  13      274.92      256.75     17.88 o
  -3   1  13     2300.51     2414.02     63.98 o
  -2   1  13      216.84      249.42     25.05 o
  -1   1  13      826.60      838.92     21.94 o
   0   1  13      565.17      552.57     15.70 o
   1   1  13       67.01       71.27     24.17 o
   2   1  13      968.94     1052.17     41.31 o
   3   1  13     1310.39     1360.69     32.83 o
   4   1  13      264.96      231.42     10.24 o
   5   1  13     1644.13     1723.37     40.06 o
   6   1  13      900.45      882.12     26.77 o
   7   1  13      643.80      667.99     20.02 o
   8   1  13      600.13      605.92     21.10 o
   9   1  13       56.07       95.55     47.90 o
  10   1  13      316.74      328.73     34.28 o
  11   1  13      111.23      142.39     35.16 o
  -9   2  13      392.86      418.38     65.92 o
  -8   2  13      713.09      755.02     70.32 o
  -7   2  13        8.73        4.95     25.12 o
  -6   2  13      296.00      323.35     89.21 o
  -5   2  13     1319.00     1296.78     85.70 o
  -4   2  13       10.96      -23.97     22.41 o
  -3   2  13      312.58      325.00     16.88 o
  -2   2  13      521.12      495.59     17.23 o
  -1   2  13      251.07      247.86     10.73 o
   0   2  13     2643.29     2699.86     58.68 o
   1   2  13     1140.36     1178.63     24.48 o
   2   2  13     2388.61     2490.40     44.74 o
   3   2  13       72.91       51.67      5.99 o
   4   2  13     4574.07     4633.07     95.84 o
   5   2  13     4024.87     4299.17    101.28 o
   6   2  13      621.35      622.15     19.57 o
   7   2  13     1191.02     1160.81     26.77 o
   8   2  13      200.11      230.63     13.09 o
   9   2  13      364.49      355.98     32.52 o
  10   2  13       87.24       74.71     27.25 o
  11   2  13       35.98       34.28     26.37 o
  -8   3  13        3.72      -11.43     48.34 o
  -7   3  13      513.38      513.68     41.92 o
  -6   3  13      209.88      205.27     50.54 o
  -5   3  13      140.59      109.27     21.11 o
  -4   3  13     2878.46     2835.04     98.36 o
  -3   3  13      725.26      734.80     25.74 o
  -2   3  13       10.08        2.13     14.06 o
  -1   3  13     2478.41     2538.11     65.92 o
   0   3  13       23.27        0.88      7.86 o
   1   3  13     2812.87     2943.19     57.65 o
   2   3  13        1.98       -2.25      5.49 o
   3   3  13      247.50      248.43      8.87 o
   4   3  13     1747.72     1771.27     37.41 o
   5   3  13      499.81      483.19     17.58 o
   6   3  13     2288.95     2222.73     46.05 o
   7   3  13       18.45       23.59      9.50 o
   8   3  13      112.98      138.87     22.85 o
   9   3  13      664.84      718.98     44.83 o
  10   3  13       94.90      106.35     31.64 o
  11   3  13      395.44      536.16     48.34 o
  -8   4  13      177.15      231.16     55.37 o
  -7   4  13       28.29       58.55     28.03 o
  -6   4  13       98.65       88.87     22.81 o
  -5   4  13      168.77      153.09     16.62 o
  -4   4  13      618.71      579.99     23.30 o
  -3   4  13     1650.39     1578.77     41.79 o
  -2   4  13      890.04      882.59     25.36 o
  -1   4  13      346.33      341.31     12.31 o
   0   4  13     3983.07     4148.73     91.32 o
   1   4  13     1906.45     2004.31     38.63 o
   2   4  13      779.36      768.32     22.41 o
   3   4  13     3955.34     4127.72     71.34 o
   4   4  13      730.37      695.71     18.02 o
   5   4  13     1450.91     1495.52     34.79 o
   6   4  13      149.42      135.36     16.70 o
   7   4  13     2750.10     2805.62     86.14 o
   8   4  13       46.54       15.82     18.46 o
   9   4  13       18.57       39.55     26.37 o
  10   4  13      158.65      149.42     26.37 o
  11   4  13      161.46      225.01     39.55 o
  -8   5  13        0.85       21.09     52.74 o
  -7   5  13       77.13      103.87     43.51 o
  -6   5  13        5.60       23.12     17.21 o
  -5   5  13      729.11      686.20     31.83 o
  -4   5  13      476.32      493.73     18.99 o
  -3   5  13     1694.96     1751.93     69.00 o
  -2   5  13      375.74      336.85     13.48 o
  -1   5  13      653.74      676.34     48.34 o
   0   5  13     2895.14     2955.77     63.99 o
   1   5  13     1570.84     1640.86     36.28 o
   2   5  13     1228.52     1303.97     24.86 o
   3   5  13      218.07      199.12      7.13 o
   4   5  13      747.42      772.86     26.09 o
   5   5  13      239.48      257.53     15.82 o
   6   5  13      807.60      805.12     31.64 o
   7   5  13     2498.04     2464.58     79.98 o
   8   5  13       64.76       29.01     23.73 o
   9   5  13       18.64       17.58     24.61 o
  10   5  13      445.66      489.58     42.19 o
  11   5  13       24.40      -19.34     37.79 o
  -7   6  13       48.51       32.52     29.01 o
  -6   6  13      875.49      818.36     45.20 o
  -5   6  13        0.38      -14.94     17.04 o
  -4   6  13     1384.13     1473.49     72.95 o
  -3   6  13      459.17      447.03     29.88 o
  -2   6  13      382.38      376.78     25.05 o
  -1   6  13      826.33      867.86     19.96 o
   0   6  13      239.05      226.36     21.09 o
   1   6  13     3419.13     3646.71     88.29 o
   2   6  13        6.68       -2.64      7.46 o
   3   6  13      509.60      520.83     20.48 o
   4   6  13     1083.21     1125.06     34.28 o
   5   6  13      589.30      588.90     24.61 o
   6   6  13      725.28      708.44     32.52 o
   7   6  13     1094.11     1029.25     51.86 o
   8   6  13       30.48       39.55     23.73 o
   9   6  13       66.45       79.11     30.76 o
  10   6  13      226.36      225.01     38.67 o
  11   6  13      131.29      113.38     43.07 o
  -7   7  13      343.31      340.15     67.68 o
  -6   7  13      256.18      210.31     37.92 o
  -5   7  13     1017.26     1074.87     59.07 o
  -4   7  13      743.84      802.05     36.60 o
  -3   7  13      618.68      608.63     45.27 o
  -2   7  13      859.20      889.11     28.27 o
  -1   7  13      286.14      260.15     14.99 o
   0   7  13      617.60      605.60     17.63 o
   1   7  13        3.74        1.13      8.44 o
   2   7  13     2347.13     2490.36     72.17 o
   3   7  13      866.58      842.92     27.25 o
   4   7  13      386.06      349.82     23.73 o
   5   7  13      173.46      174.03     19.34 o
   6   7  13      440.51      458.81     27.25 o
   7   7  13      534.99      484.30     35.16 o
   8   7  13     1325.00     1241.96     67.68 o
   9   7  13       55.62       79.11     24.61 o
  10   7  13      283.77      319.94     42.19 o
  -6   8  13       99.63       96.68     42.19 o
  -5   8  13      500.69      562.42     50.46 o
  -4   8  13      383.34      438.09     39.46 o
  -3   8  13      919.91      887.44     51.67 o
  -2   8  13      452.17      483.91     26.75 o
  -1   8  13      356.69      373.01     28.23 o
   0   8  13       39.40       36.75      9.88 o
   1   8  13      190.23      167.88     10.81 o
   2   8  13      831.25      841.62     24.66 o
   3   8  13       59.44       33.40      9.67 o
   4   8  13        1.69       -8.79     13.18 o
   5   8  13     2187.09     2306.37     91.41 o
   6   8  13       30.02      -20.22     20.22 o
   7   8  13     1201.26     1383.47     89.65 o
   8   8  13       59.23        1.76     25.49 o
   9   8  13      639.45      664.49     57.13 o
  10   8  13      601.33      675.04     58.01 o
  -5   9  13        5.29       41.23    108.11 o
  -4   9  13      736.98      916.83     68.04 o
  -3   9  13       46.71      -26.74     26.41 o
  -2   9  13      412.25      454.28     38.04 o
  -1   9  13      304.28      340.86     33.14 o
   0   9  13       24.01        4.79     19.34 o
   1   9  13      715.84      782.01     36.06 o
   2   9  13      144.17      126.05     25.49 o
   3   9  13      113.04       95.81     15.82 o
   4   9  13      226.13      151.18     29.88 o
   5   9  13      219.88      247.86     39.55 o
   6   9  13     1355.94     1457.30    105.47 o
   7   9  13      559.51      357.73     59.77 o
   8   9  13      395.85      350.70     53.62 o
   9   9  13      210.68      262.81     63.28 o
  -5  10  13      254.47      297.09     60.65 o
  -4  10  13       28.61       40.87     36.42 o
  -3  10  13      161.68      160.32     33.29 o
  -2  10  13      200.88      223.67     29.88 o
  -1  10  13       38.98       53.72     32.08 o
   0  10  13      105.26      126.71     32.52 o
   1  10  13       47.93       24.00     18.63 o
   2  10  13      213.84      223.25     21.09 o
   3  10  13      213.19      206.55     41.31 o
   4  10  13        0.73       -8.79     36.04 o
   5  10  13      525.58      642.51     69.44 o
   6  10  13      896.38      874.56     79.98 o
   7  10  13      719.11      740.08     87.02 o
   8  10  13     1124.58     1178.68    126.57 o
  -3  11  13      283.14      259.90     40.33 o
  -2  11  13       95.45      106.99     50.54 o
  -1  11  13      278.46      265.59     25.12 o
   0  11  13      229.22      242.17     36.92 o
   1  11  13       33.16      -30.24     25.39 o
   2  11  13      802.85      828.85     72.95 o
   3  11  13      140.24      132.72     50.98 o
   4  11  13       52.65       36.92     31.64 o
   5  11  13      587.33      780.51     89.65 o
   6  11  13       66.13      -14.94     52.74 o
   7  11  13      897.37     1044.20    101.08 o
  -2  12  13       67.86      125.99     41.33 o
  -1  12  13       78.67       48.39     24.26 o
   0  12  13      212.96      183.17     38.16 o
   1  12  13      922.92     1019.59    108.11 o
   2  12  13      477.47      574.84     86.14 o
   3  12  13      403.99      334.88     51.86 o
   4  12  13      343.69      421.02     65.92 o
   5  12  13      204.55      143.27     59.77 o
   6  12  13      381.26      494.85     72.07 o
   1  13  13      466.25      374.43     73.83 o
   2  13  13      471.69      524.73     72.07 o
   3  13  13      395.67      401.68     74.71 o
   4  13  13       12.60       14.94     65.92 o
  -2 -11  14       84.40       63.28     43.07 o
  -1 -11  14     1009.55     1012.55    123.05 o
   0 -11  14       12.34       37.01     32.28 o
   1 -11  14       74.54      115.72     38.19 o
   2 -11  14      231.04      210.03     42.41 o
   3 -11  14        5.84      -63.60     42.49 o
  -4 -10  14      415.11      504.52     81.74 o
  -3 -10  14       30.34      -17.58     49.22 o
  -2 -10  14      165.03      270.72     61.53 o
  -1 -10  14      299.09      395.53     61.53 o
   0 -10  14      316.77      397.29     60.65 o
   1 -10  14      258.87      242.89     72.07 o
   2 -10  14       45.00       50.84     26.75 o
   3 -10  14      434.48      523.96     70.76 o
   4 -10  14      246.60      306.87     64.16 o
   5 -10  14      551.01      680.55     61.45 o
  -5  -9  14      585.99      698.77     94.05 o
  -4  -9  14      141.61      131.84     51.86 o
  -3  -9  14      379.07      370.04     60.65 o
  -2  -9  14       57.16       44.83     44.83 o
  -1  -9  14      398.68      372.68     50.10 o
   0  -9  14      632.54      547.59     58.01 o
   1  -9  14       87.38       65.44     30.02 o
   2  -9  14      340.07      322.65     33.84 o
   3  -9  14      559.45      601.91     48.81 o
   4  -9  14        0.29       24.61     32.03 o
   5  -9  14      906.02     1072.43     68.32 o
   6  -9  14      137.73      112.48     38.40 o
  -6  -8  14     1523.22     1676.16    160.85 o
  -5  -8  14      140.17      170.52     53.62 o
  -4  -8  14      413.68      341.03     64.16 o
  -3  -8  14      134.21      235.56     43.07 o
  -2  -8  14       92.83       50.98     38.67 o
  -1  -8  14      456.91      548.47     51.86 o
   0  -8  14      120.69       50.10     36.04 o
   1  -8  14      167.56      154.34     27.89 o
   2  -8  14      461.58      436.84     35.27 o
   3  -8  14      196.80      187.01     26.08 o
   4  -8  14      936.69     1053.48     63.44 o
   5  -8  14      400.16      390.61     53.62 o
   6  -8  14      281.82      319.04     42.19 o
   7  -8  14      451.19      491.37     52.29 o
  -7  -7  14      488.33      528.25     71.20 o
  -6  -7  14      192.31      172.27     65.04 o
  -5  -7  14      654.52      711.07     85.26 o
  -4  -7  14      290.73      218.86     38.67 o
  -3  -7  14       47.03       84.38     37.79 o
  -2  -7  14       18.36       48.34     30.76 o
  -1  -7  14      469.58      507.16     47.46 o
   0  -7  14      201.75      258.41     38.67 o
   1  -7  14     1395.35     1521.47     84.38 o
   2  -7  14      310.13      286.58     28.57 o
   3  -7  14     2303.73     2547.31    106.17 o
   4  -7  14      806.92      860.66     50.33 o
   5  -7  14      684.24      696.90     40.67 o
   6  -7  14      771.94      892.46     58.81 o
   7  -7  14       77.84       97.80     33.13 o
   8  -7  14      299.29      398.69     48.47 o
  -7  -6  14      119.65      133.60     55.37 o
  -6  -6  14      468.61      492.22     48.52 o
  -5  -6  14      823.66      838.39     84.82 o
  -4  -6  14       32.37       46.58     36.04 o
  -3  -6  14      191.71      224.13     37.79 o
  -2  -6  14     1106.41     1016.95     66.80 o
  -1  -6  14       20.18        7.03     29.01 o
   0  -6  14     2027.94     2076.97    117.78 o
   1  -6  14       16.51       17.58      7.03 o
   2  -6  14     1084.06     1180.02     51.89 o
   3  -6  14     1031.54     1031.90     54.25 o
   4  -6  14      552.90      571.86     39.99 o
   5  -6  14     1177.11     1368.51     66.14 o
   6  -6  14        0.56        6.09     27.03 o
   7  -6  14      451.53      496.59     42.57 o
   8  -6  14      330.12      347.35     41.05 o
   9  -6  14       19.17       -6.37     25.55 o
  -8  -5  14      150.14      155.57     60.65 o
  -7  -5  14       10.02       33.40     50.98 o
  -6  -5  14      904.27      944.60     62.74 o
  -5  -5  14      838.82      834.98     69.44 o
  -4  -5  14      607.96      640.69     43.93 o
  -3  -5  14      313.16      312.03     41.31 o
  -2  -5  14      520.34      388.50     32.52 o
  -1  -5  14     3269.12     3470.99    166.12 o
   0  -5  14      524.87      449.14     38.67 o
   1  -5  14     1463.42     1402.81     46.58 o
   2  -5  14     1568.68     1525.06    107.23 o
   3  -5  14      426.20      417.23     23.74 o
   4  -5  14     1615.21     1703.17     65.48 o
   5  -5  14      358.73      311.49     42.63 o
   6  -5  14     1147.55     1118.74     50.80 o
   7  -5  14       86.89       84.27     36.48 o
   8  -5  14        9.75       14.69     36.48 o
   9  -5  14      132.55      122.54     26.97 o
  -8  -4  14      114.86      134.48     61.53 o
  -7  -4  14       58.24       72.75     26.90 o
  -6  -4  14       23.47       46.96     24.08 o
  -5  -4  14      694.06      616.46     40.38 o
  -4  -4  14      570.78      557.00     40.08 o
  -3  -4  14        7.33       -7.91     18.53 o
  -2  -4  14     1295.64     1195.38     71.20 o
  -1  -4  14     1920.97     1947.76     79.11 o
   0  -4  14     2951.47     2924.28     87.02 o
   1  -4  14     2167.93     2192.11     64.16 o
   2  -4  14      670.51      639.46     27.42 o
   3  -4  14     1180.47     1379.76     74.27 o
   4  -4  14       60.35       67.26     14.99 o
   5  -4  14       25.56       -5.33     17.74 o
   6  -4  14      511.97      543.90     34.28 o
   7  -4  14       94.82      112.12     25.76 o
   8  -4  14       37.20       85.69     21.06 o
   9  -4  14      411.96      526.49     92.73 o
  10  -4  14       42.96       94.05     52.74 o
  -8  -3  14        5.75       -4.39     32.52 o
  -7  -3  14      626.13      714.63     49.62 o
  -6  -3  14      125.94      108.90     27.16 o
  -5  -3  14     2240.36     2306.78    139.75 o
  -4  -3  14       12.41       -6.45     20.06 o
  -3  -3  14      877.18      916.53     42.41 o
  -2  -3  14     1935.47     1845.72     65.04 o
  -1  -3  14      737.71      674.16     36.04 o
   0  -3  14     2984.66     2932.19     80.86 o
   1  -3  14       70.09       51.86      9.67 o
   2  -3  14     3275.54     3349.14    132.72 o
   3  -3  14     3061.05     3156.81     95.22 o
   4  -3  14      869.25      785.17     29.90 o
   5  -3  14     1400.98     1310.94    116.02 o
   6  -3  14        5.24      -26.67     14.07 o
   7  -3  14      445.95      469.26     32.08 o
   8  -3  14       29.26       31.05     18.58 o
   9  -3  14      179.05      237.72     40.87 o
  10  -3  14      406.09      458.15     70.76 o
  -8  -2  14       43.92      129.21     55.37 o
  -7  -2  14        2.46      -39.31     32.00 o
  -6  -2  14     2140.82     2159.63     88.23 o
  -5  -2  14      572.94      617.21     37.60 o
  -4  -2  14      341.84      292.55     27.33 o
  -3  -2  14     1143.29     1251.87     54.02 o
  -2  -2  14      112.03      100.60     18.90 o
  -1  -2  14     2662.48     2534.97     70.22 o
   0  -2  14      812.27      750.11     26.37 o
   1  -2  14     4785.40     4726.32    110.40 o
   2  -2  14      920.24      928.58     25.54 o
   3  -2  14     1405.63     1347.08     37.37 o
   4  -2  14     1581.39     1550.64     78.23 o
   5  -2  14      785.85      744.55     29.02 o
   6  -2  14       74.57      100.02     23.29 o
   7  -2  14      661.61      623.46     54.06 o
   8  -2  14       22.67       13.99     37.36 o
   9  -2  14      632.21      665.63     31.08 o
  10  -2  14     1254.69     1481.18     83.22 o
  -8  -1  14       92.94      130.96     55.37 o
  -7  -1  14      488.57      556.15     40.40 o
  -6  -1  14     2088.59     1984.13     89.34 o
  -5  -1  14      736.99      721.76     40.89 o
  -4  -1  14      382.70      448.99     27.65 o
  -3  -1  14      448.76      449.36     30.32 o
  -2  -1  14     1437.17     1382.34     67.24 o
  -1  -1  14      135.75      122.25     10.73 o
   0  -1  14      722.58      681.65     20.62 o
   1  -1  14      817.68      816.10     43.95 o
   2  -1  14     1058.15     1050.15     25.75 o
   3  -1  14      333.21      336.64     16.24 o
   4  -1  14     1542.98     1556.88     67.68 o
   5  -1  14        0.48      -14.23     11.42 o
   6  -1  14      689.60      751.60     26.37 o
   7  -1  14        7.86       -4.69     22.41 o
   8  -1  14      355.62      388.21     23.90 o
   9  -1  14      319.06      408.01     32.08 o
  10  -1  14       45.32       76.89     35.16 o
  11  -1  14      714.45      747.99     95.81 o
  -8   0  14      436.46      500.12     63.28 o
  -7   0  14      712.26      818.47     56.17 o
  -6   0  14      216.40      159.13     26.99 o
  -5   0  14     1820.40     1827.50     77.50 o
  -4   0  14      244.40      184.14     19.77 o
  -3   0  14     2565.32     2586.76     79.35 o
  -2   0  14      206.22      218.09     35.60 o
  -1   0  14      399.57      337.71     15.38 o
   0   0  14     3861.58     3918.90     85.35 o
   1   0  14      375.30      344.58     19.34 o
   2   0  14     1015.43      960.01     29.44 o
   3   0  14     1985.37     2040.08     57.97 o
   4   0  14      123.99      130.33     11.19 o
   5   0  14     4010.41     4127.51     99.51 o
   6   0  14       88.38       87.98     10.86 o
   7   0  14     1462.38     1410.90     57.13 o
   8   0  14     1111.24     1159.90     58.45 o
   9   0  14       29.45       25.12     33.40 o
  10   0  14     2157.03     2237.81    136.24 o
  11   0  14      124.57       85.26     67.68 o
  -8   1  14      211.55      292.69     61.53 o
  -7   1  14       37.14       58.29     32.16 o
  -6   1  14     1472.27     1532.42     72.71 o
  -5   1  14        3.17       22.74     31.20 o
  -4   1  14      503.55      487.83     34.39 o
  -3   1  14       78.42      118.85     14.50 o
  -2   1  14      632.64      585.19     19.81 o
  -1   1  14     1532.20     1500.67     38.32 o
   0   1  14     1507.76     1481.24     35.25 o
   1   1  14       64.86       77.68      7.97 o
   2   1  14      906.45      921.91     21.96 o
   3   1  14      981.51      995.62     49.66 o
   4   1  14     3446.68     3568.79    105.25 o
   5   1  14      913.93      935.96     32.52 o
   6   1  14      839.31      784.66     24.50 o
   7   1  14      861.08      951.57     27.95 o
   8   1  14      615.49      588.67     22.68 o
   9   1  14      928.30      959.02     41.61 o
  10   1  14      443.19      518.58     41.31 o
  11   1  14      404.34      427.17     39.55 o
  -8   2  14       11.83        8.79     56.25 o
  -7   2  14     1410.74     1513.67     84.70 o
  -6   2  14      227.72      218.22     30.65 o
  -5   2  14     1126.17     1178.27     61.38 o
  -4   2  14      535.13      532.77     32.78 o
  -3   2  14        1.32        9.89     10.73 o
  -2   2  14      410.17      334.93     22.41 o
  -1   2  14     1156.07     1107.50     28.45 o
   0   2  14      204.41      196.99     11.42 o
   1   2  14     1042.47     1066.49     25.01 o
   2   2  14      949.82      935.16     19.86 o
   3   2  14     1217.62     1211.33     28.09 o
   4   2  14      926.60      960.43     25.28 o
   5   2  14      746.18      784.89     36.92 o
   6   2  14     1737.99     1726.07     51.50 o
   7   2  14       27.93       11.70      8.62 o
   8   2  14     1007.81     1012.32     39.63 o
   9   2  14      260.93      213.59     28.13 o
  10   2  14       49.03       12.31     33.40 o
  11   2  14      516.40      615.27     55.37 o
  -8   3  14      782.84      866.65    102.84 o
  -7   3  14      707.05      797.12     95.37 o
  -6   3  14      101.46      131.41     25.76 o
  -5   3  14      935.53      800.53     40.33 o
  -4   3  14       62.47       70.02     21.09 o
  -3   3  14     1599.58     1639.05     45.77 o
  -2   3  14      166.67      139.46     11.54 o
  -1   3  14      391.53      353.04     14.57 o
   0   3  14     4535.90     4648.99    104.79 o
   1   3  14       20.43       40.70     10.55 o
   2   3  14     3609.41     3762.50     71.89 o
   3   3  14     5502.80     5623.45    145.47 o
   4   3  14      674.83      616.80     22.41 o
   5   3  14     3782.69     4112.75    103.70 o
   6   3  14      374.22      364.68     13.35 o
   7   3  14     2690.99     2633.23    102.40 o
   8   3  14       56.68       68.56     23.73 o
   9   3  14      479.30      436.84     36.04 o
  10   3  14      803.12      904.44     55.37 o
  11   3  14        5.99       22.85     36.04 o
  -8   4  14      132.68       49.22     45.71 o
  -7   4  14       22.17       35.16     36.04 o
  -6   4  14      363.17      364.55     64.16 o
  -5   4  14      444.32      407.06     23.69 o
  -4   4  14      649.35      593.99     31.64 o
  -3   4  14       35.38       27.20     11.19 o
  -2   4  14      280.82      292.47     36.48 o
  -1   4  14      994.98     1002.76     29.88 o
   0   4  14     2280.54     2351.14     53.17 o
   1   4  14      554.38      546.16     15.14 o
   2   4  14      968.22      988.42     21.10 o
   3   4  14       59.26       52.46      5.88 o
   4   4  14     1680.54     1686.25     39.10 o
   5   4  14      385.89      361.82     12.84 o
   6   4  14      561.57      591.54     28.13 o
   7   4  14       22.69       -1.76     17.58 o
   8   4  14      112.37       98.44     24.61 o
   9   4  14      506.34      512.43     43.95 o
  10   4  14      250.58      262.81     39.55 o
  11   4  14       68.24      101.96     38.67 o
  -7   5  14       78.99       70.32     29.01 o
  -6   5  14      269.87      287.46     32.52 o
  -5   5  14      136.40      114.59     16.59 o
  -4   5  14     1026.90      991.72     53.18 o
  -3   5  14       14.75        9.45     10.73 o
  -2   5  14      212.15      218.76     19.34 o
  -1   5  14     2335.12     2425.40     68.74 o
   0   5  14      504.99      488.30     25.93 o
   1   5  14     3886.34     4127.58    103.02 o
   2   5  14        6.49       -2.51      6.33 o
   3   5  14     1614.36     1638.50     34.12 o
   4   5  14      523.64      538.32     19.17 o
   5   5  14     1655.76     1635.73     53.62 o
   6   5  14     1382.25     1366.77     47.46 o
   7   5  14      291.39      261.93     22.85 o
   8   5  14      817.15      875.44     49.22 o
   9   5  14      219.68      201.28     31.64 o
  10   5  14       85.88       36.04     35.16 o
  11   5  14       51.69       70.32     39.55 o
  -7   6  14       68.25       97.56     36.92 o
  -6   6  14       43.73       39.32     22.36 o
  -5   6  14     1608.80     1570.71     63.55 o
  -4   6  14       95.05      105.12     15.72 o
  -3   6  14      784.78      753.39     43.07 o
  -2   6  14     2064.79     2053.79     58.71 o
  -1   6  14       14.94        0.95      6.43 o
   0   6  14     4631.10     5056.34    110.37 o
   1   6  14       94.17       84.27      9.43 o
   2   6  14     1621.36     1670.98     63.72 o
   3   6  14      354.44      361.40     16.74 o
   4   6  14      202.14      181.94     13.18 o
   5   6  14      797.23      863.13     40.43 o
   6   6  14        6.90       -5.27     21.09 o
   7   6  14      285.04      263.69     25.49 o
   8   6  14      633.32      566.92     42.19 o
   9   6  14      344.92      274.23     36.92 o
  10   6  14      244.01      286.54     42.19 o
  -6   7  14      387.02      495.73     72.95 o
  -5   7  14      606.74      605.75     49.27 o
  -4   7  14      543.37      523.72     40.27 o
  -3   7  14     1031.64     1065.96     79.98 o
  -2   7  14      116.81      147.66     20.26 o
  -1   7  14     1113.99     1187.14     43.29 o
   0   7  14      143.01      141.82     11.31 o
   1   7  14     3966.18     4128.43     96.42 o
   2   7  14      424.85      405.44     21.97 o
   3   7  14        6.90       -7.03      9.67 o
   4   7  14      424.93      459.69     28.13 o
   5   7  14      849.57      780.51     38.67 o
   6   7  14      242.71      239.08     24.61 o
   7   7  14      436.05      428.05     32.52 o
   8   7  14        5.66      -28.13     23.73 o
   9   7  14       18.91      -14.06     35.16 o
  10   7  14       46.16       82.62     42.19 o
  -6   8  14      373.59      340.15     75.59 o
  -5   8  14      164.34       73.69     37.36 o
  -4   8  14      618.07      604.07     69.44 o
  -3   8  14      132.32      131.59     51.86 o
  -2   8  14     1131.10     1153.99     59.97 o
  -1   8  14       24.68       29.63     16.88 o
   0   8  14      592.19      593.45     47.90 o
   1   8  14     4546.12     4419.10    197.57 o
   2   8  14       33.81       48.89     15.26 o
   3   8  14       60.44       67.68     10.55 o
   4   8  14      617.16      593.29     32.52 o
   5   8  14       76.60       50.10     17.58 o
   6   8  14      446.94      444.75     33.40 o
   7   8  14        2.76        0.88     21.97 o
   8   8  14      537.18      473.76     48.34 o
   9   8  14       55.12       40.43     39.55 o
  -5   9  14     1084.42     1074.08    141.51 o
  -4   9  14       63.35       50.15     36.26 o
  -3   9  14      443.37      556.47     67.68 o
  -2   9  14       75.61       45.06     29.88 o
  -1   9  14       24.33      -10.50     24.26 o
   0   9  14      738.17      860.43     41.67 o
   1   9  14       77.69      105.76     18.00 o
   2   9  14     1249.68     1270.65     53.47 o
   3   9  14      272.54      299.72     37.79 o
   4   9  14      109.36       79.98     29.01 o
   5   9  14      601.71      661.85     56.25 o
   6   9  14       40.21       28.13     46.58 o
   7   9  14      479.82      596.81     82.62 o
   8   9  14     1728.57     1540.80    175.79 o
   9   9  14       19.41        2.64     65.04 o
  -4  10  14      553.13      663.32     55.05 o
  -3  10  14      379.29      362.55     38.46 o
  -2  10  14        0.52      -14.84     23.15 o
  -1  10  14      413.40      558.94     37.37 o
   0  10  14      455.36      537.09     32.33 o
   1  10  14      326.59      336.40     25.49 o
   2  10  14      172.32      192.49     39.55 o
   3  10  14       22.43       59.77     39.55 o
   4  10  14      647.27      593.29     54.50 o
   5  10  14      252.90      292.69     52.74 o
   6  10  14      522.01      599.45     79.11 o
   7  10  14      913.58     1106.60    116.02 o
   8  10  14        2.40      -61.53     55.37 o
  -3  11  14      188.66      217.70     84.82 o
  -2  11  14      307.01      325.74     43.07 o
  -1  11  14        3.73      -11.94     21.02 o
   0  11  14       60.31       42.82     50.54 o
   1  11  14      414.11      534.26     49.15 o
   2  11  14       39.55       50.10     41.31 o
   3  11  14       64.34       65.04     43.95 o
   4  11  14      353.76      413.11     63.28 o
   5  11  14       36.76       58.01     46.58 o
   6  11  14     1119.36     1219.11    119.54 o
   7  11  14       33.86       14.94     66.80 o
  -1  12  14       11.56       43.95     40.04 o
   0  12  14      373.95      397.62     47.30 o
   1  12  14      390.53      320.82     65.04 o
   2  12  14      383.59      428.93     72.95 o
   3  12  14      410.50      408.71     72.95 o
   4  12  14       15.94      -94.05     58.01 o
   5  12  14      541.13      445.63     91.41 o
  -3 -10  15      592.23      690.86    100.20 o
  -2 -10  15       35.68       20.22     35.16 o
  -1 -10  15      437.87      391.13     64.16 o
   0 -10  15      295.07      321.70     61.53 o
   1 -10  15      414.69      480.87     50.34 o
   2 -10  15       40.45      104.80     39.80 o
   3 -10  15        3.16      -14.19     34.54 o
   4 -10  15       76.91       62.25     73.39 o
  -4  -9  15      423.27      542.31     79.98 o
  -3  -9  15      223.84      239.95     55.37 o
  -2  -9  15      287.73      347.19     58.01 o
  -1  -9  15     1167.70     1250.75    107.23 o
   0  -9  15       15.81        7.03     43.07 o
   1  -9  15      326.54      328.03     40.42 o
   2  -9  15       20.15       39.36     64.60 o
   3  -9  15       47.62       80.86     41.31 o
   4  -9  15      319.45      418.94     98.88 o
   5  -9  15       10.45      -25.06     32.09 o
  -5  -8  15      939.16     1004.64     91.41 o
  -4  -8  15       71.10       77.35     51.86 o
  -3  -8  15      265.07      280.39     58.89 o
  -2  -8  15      221.46      232.92     43.07 o
  -1  -8  15      258.14      210.07     35.16 o
   0  -8  15     1201.45     1139.12     79.98 o
   1  -8  15       12.36        0.47     29.01 o
   2  -8  15        0.68        2.57     26.08 o
   3  -8  15      380.49      461.45     39.14 o
   4  -8  15      623.56      750.55     56.60 o
   5  -8  15       33.08       38.37     83.06 o
   6  -8  15      227.19      190.78     79.11 o
  -6  -7  15      706.23      649.55    100.20 o
  -5  -7  15      180.28      323.45     59.77 o
  -4  -7  15       33.66       19.34     35.16 o
  -3  -7  15      209.55      245.23     53.62 o
  -2  -7  15      370.14      337.52     52.74 o
  -1  -7  15      130.13      141.51     38.67 o
   0  -7  15      877.00      875.44     68.56 o
   1  -7  15       88.47       10.55     30.76 o
   2  -7  15      225.73      250.37     28.78 o
   3  -7  15     1190.51     1252.63     86.14 o
   4  -7  15      171.26      136.84     30.17 o
   5  -7  15      989.64     1117.75     67.05 o
   6  -7  15      247.02      326.60     38.16 o
   7  -7  15      425.19      565.78     52.11 o
  -7  -6  15      212.79      226.77     66.80 o
  -6  -6  15      628.52      767.33     84.38 o
  -5  -6  15        6.73       35.16     45.71 o
  -4  -6  15      123.70      191.61     45.71 o
  -3  -6  15       90.59      101.08     43.95 o
  -2  -6  15       28.89        4.39     29.88 o
  -1  -6  15      967.70      993.22     70.32 o
   0  -6  15       11.71       -0.88     12.31 o
   1  -6  15      925.18      901.81     63.28 o
   2  -6  15       64.49       79.86     23.29 o
   3  -6  15      195.47      149.15     24.02 o
   4  -6  15     1916.89     2203.34     89.44 o
   5  -6  15       14.47      -26.11     49.66 o
   6  -6  15     1221.20     1250.71     66.19 o
   7  -6  15       20.48      -27.24     31.25 o
   8  -6  15       82.87       38.20     32.03 o
  -7  -5  15      542.97      525.61     69.44 o
  -6  -5  15        0.66      -68.29     38.67 o
  -5  -5  15      858.60      841.36     59.24 o
  -4  -5  15      189.66      150.95     26.33 o
  -3  -5  15        2.51      -17.58     31.64 o
  -2  -5  15      235.40      283.90     30.76 o
  -1  -5  15      641.33      624.94     53.62 o
   0  -5  15     1710.08     1547.84     66.80 o
   1  -5  15     1411.86     1250.75     43.07 o
   2  -5  15       32.84       42.83     19.39 o
   3  -5  15      420.00      424.85     31.20 o
   4  -5  15        2.88       13.45     17.32 o
   5  -5  15     1032.08     1089.87     52.52 o
   6  -5  15      471.96      535.13     37.57 o
   7  -5  15      237.53      260.42     33.29 o
   8  -5  15      271.09      297.56     49.22 o
   9  -5  15        0.62        6.84     59.33 o
  -7  -4  15      416.95      561.65     72.95 o
  -6  -4  15      295.66      316.97     37.36 o
  -5  -4  15      798.23      779.81     56.69 o
  -4  -4  15       10.37       25.91     24.67 o
  -3  -4  15      392.46      378.01     31.46 o
  -2  -4  15     1574.57     1610.24     91.41 o
  -1  -4  15     1149.53     1190.98     71.20 o
   0  -4  15     2250.45     2292.31     79.11 o
   1  -4  15      140.64      103.72     12.31 o
   2  -4  15      703.69      741.32     49.22 o
   3  -4  15     1455.06     1296.83     73.39 o
   4  -4  15      216.44      200.80     19.17 o
   5  -4  15      690.45      659.17     32.87 o
   6  -4  15      224.23      282.15     33.40 o
   7  -4  15      309.45      302.22     29.81 o
   8  -4  15        2.77        6.53     49.22 o
   9  -4  15       35.66       37.54     21.02 o
  -8  -3  15       55.08      129.21     61.53 o
  -7  -3  15      117.06      106.35     42.19 o
  -6  -3  15      661.49      719.80     53.01 o
  -5  -3  15       77.38       39.44     57.57 o
  -4  -3  15      416.94      372.22     38.67 o
  -3  -3  15       27.17       43.57     22.68 o
  -2  -3  15      150.39      127.84     18.52 o
  -1  -3  15     3063.38     2964.71    120.42 o
   0  -3  15        0.24       -7.03      9.67 o
   1  -3  15     1118.68     1283.27     38.67 o
   2  -3  15     1098.98     1038.40     30.33 o
   3  -3  15      782.74      729.58     28.72 o
   4  -3  15     1100.26     1061.43     39.11 o
   5  -3  15       90.15       64.88     15.41 o
   6  -3  15     1305.30     1368.93     52.19 o
   7  -3  15        1.47       41.60     29.01 o
   8  -3  15       26.22       34.21     21.14 o
   9  -3  15      393.97      434.66     43.49 o
  10  -3  15      234.54      271.59     46.66 o
  -8  -2  15       15.54       36.04     62.41 o
  -7  -2  15      479.11      552.86     71.20 o
  -6  -2  15      255.28      287.50     34.00 o
  -5  -2  15     1317.88     1398.06     66.03 o
  -4  -2  15     2143.38     2159.39    164.36 o
  -3  -2  15        2.39        9.57     15.57 o
  -2  -2  15     2525.20     2622.05    141.51 o
  -1  -2  15      318.69      305.33     16.16 o
   0  -2  15     3841.89     3999.24    112.51 o
   1  -2  15     1234.70     1269.17     95.37 o
   2  -2  15      256.53      252.07     29.01 o
   3  -2  15      493.76      446.76     21.57 o
   4  -2  15       85.73       89.27     20.66 o
   5  -2  15      277.37      294.26     21.97 o
   6  -2  15      591.79      625.48     27.93 o
   7  -2  15      139.36      125.20     19.40 o
   8  -2  15       38.76       43.76     19.81 o
   9  -2  15      205.80      271.73     28.61 o
  10  -2  15      174.85      210.92     40.45 o
  -8  -1  15       15.31      -32.52     52.74 o
  -7  -1  15      968.92     1026.62     94.05 o
  -6  -1  15      214.97      179.55     32.96 o
  -5  -1  15     1459.91     1448.42     64.60 o
  -4  -1  15       14.74        6.85     36.04 o
  -3  -1  15      490.86      445.64     32.52 o
  -2  -1  15      341.60      329.82     20.32 o
  -1  -1  15      931.97      832.75     25.03 o
   0  -1  15     1965.05     1855.48     48.78 o
   1  -1  15      791.22      728.41     38.23 o
   2  -1  15     1255.92     1220.78     31.06 o
   3  -1  15      524.54      439.03     21.65 o
   4  -1  15       44.87       48.84     12.66 o
   5  -1  15      673.32      690.39     69.00 o
   6  -1  15       76.88       69.59     21.53 o
   7  -1  15      441.54      406.89     24.26 o
   8  -1  15      175.31      244.73     23.65 o
   9  -1  15       40.19       67.20     23.55 o
  10  -1  15     1175.67     1342.12     73.93 o
  -8   0  15      126.79      204.80     59.77 o
  -7   0  15       30.24       71.40     42.19 o
  -6   0  15     2412.86     2457.99    138.87 o
  -5   0  15       59.35       34.93     23.87 o
  -4   0  15     1106.20     1089.60     54.93 o
  -3   0  15      178.76      151.53     21.09 o
  -2   0  15     4242.05     4169.95    124.47 o
  -1   0  15     2610.68     2664.34     69.30 o
   0   0  15     1027.43      974.83     34.72 o
   1   0  15     1714.40     1797.16     64.16 o
   2   0  15       35.20       12.52      9.23 o
   3   0  15       14.89       16.91     14.06 o
   4   0  15      647.28      644.89     24.92 o
   5   0  15      344.68      309.18     48.78 o
   6   0  15      362.73      392.35     46.58 o
   7   0  15      378.86      377.83     21.02 o
   8   0  15      214.68      176.87     22.17 o
   9   0  15      549.52      644.44     38.01 o
  10   0  15      533.84      618.72     39.78 o
  -8   1  15        0.06       44.83     50.10 o
  -7   1  15      500.96      534.40     61.53 o
  -6   1  15      318.81      287.25     30.02 o
  -5   1  15     2221.74     2366.98    130.96 o
  -4   1  15        6.26       36.08     18.34 o
  -3   1  15      424.69      354.37     25.46 o
  -2   1  15     2934.33     2960.38     80.48 o
  -1   1  15      802.04      834.74     23.25 o
   0   1  15       81.82       86.14     10.08 o
   1   1  15      808.42      779.80     44.83 o
   2   1  15        8.98        9.09     12.31 o
   3   1  15     1257.08     1301.54     31.87 o
   4   1  15      117.83      137.74     12.19 o
   5   1  15     1278.96     1221.00     37.36 o
   6   1  15     1263.73     1225.26     67.24 o
   7   1  15      238.30      212.24     18.34 o
   8   1  15     1342.15     1380.18     52.99 o
   9   1  15      435.35      477.61     47.46 o
  10   1  15      398.41      394.65     47.46 o
  -8   2  15      170.54      219.74     63.28 o
  -7   2  15      362.34      353.34     54.50 o
  -6   2  15      141.48      219.74     32.28 o
  -5   2  15     1022.18     1091.97     58.07 o
  -4   2  15      289.53      300.27     24.86 o
  -3   2  15      577.89      599.73     48.34 o
  -2   2  15      214.49      174.77     13.09 o
  -1   2  15      142.73      146.92     11.19 o
   0   2  15      956.63     1036.46     40.87 o
   1   2  15      111.34      119.15     10.08 o
   2   2  15      710.52      709.88     28.57 o
   3   2  15       75.20       69.65     10.99 o
   4   2  15       91.39      100.26     10.89 o
   5   2  15      666.61      733.49     23.00 o
   6   2  15      167.18      150.46     11.54 o
   7   2  15     1516.73     1517.40     44.54 o
   8   2  15      333.16      341.48     23.78 o
   9   2  15        9.92       23.73     28.13 o
  10   2  15      923.28     1020.46     74.71 o
  -7   3  15      364.61      296.21     57.13 o
  -6   3  15      747.84      843.25     57.02 o
  -5   3  15       51.72       60.51     22.06 o
  -4   3  15      759.87      826.00     66.36 o
  -3   3  15       71.89       92.91     17.14 o
  -2   3  15      700.13      683.15     23.44 o
  -1   3  15     1175.65     1131.89     55.81 o
   0   3  15      136.31      133.74     25.93 o
   1   3  15      617.89      589.44     20.59 o
   2   3  15      555.88      552.95     27.25 o
   3   3  15      107.71       79.82      8.79 o
   4   3  15     1959.43     2023.01     48.48 o
   5   3  15      197.12      219.74     11.61 o
   6   3  15     1883.12     1974.23     62.41 o
   7   3  15        4.48        1.81     15.12 o
   8   3  15      910.17      918.51     43.95 o
   9   3  15      555.79      555.50     36.04 o
  10   3  15      128.72       87.90     34.28 o
  -7   4  15      417.96      534.40     67.68 o
  -6   4  15      159.57      124.86     34.28 o
  -5   4  15       45.33       28.70     20.66 o
  -4   4  15       86.79      105.22     24.61 o
  -3   4  15       41.41       51.44     26.81 o
  -2   4  15      266.97      282.30     19.34 o
  -1   4  15      170.73      155.91     11.54 o
   0   4  15     2407.76     2396.30     52.79 o
   1   4  15     1278.61     1302.13     30.15 o
   2   4  15       41.58       37.05      7.38 o
   3   4  15     3018.03     3148.96     79.11 o
   4   4  15     1976.25     1923.77     51.25 o
   5   4  15      664.68      669.66     21.54 o
   6   4  15      818.38      851.78     29.54 o
   7   4  15      847.54      850.83     50.10 o
   8   4  15      332.86      425.41     51.86 o
   9   4  15       94.02      101.96     27.25 o
  10   4  15      528.51      694.37     58.01 o
  -7   5  15      147.06      174.03     43.95 o
  -6   5  15       43.03       30.03     69.88 o
  -5   5  15      247.60      255.28     40.43 o
  -4   5  15      540.26      519.68     31.67 o
  -3   5  15      282.32      286.06     17.64 o
  -2   5  15     1159.90     1130.46     36.73 o
  -1   5  15      342.21      327.91     27.25 o
   0   5  15     1300.51     1375.01     34.76 o
   1   5  15      105.94       79.90      8.12 o
   2   5  15      479.69      522.67     15.12 o
   3   5  15      317.49      308.57     25.49 o
   4   5  15      355.64      364.33     13.97 o
   5   5  15      133.36      196.89     21.97 o
   6   5  15     1225.96     1129.45     58.01 o
   7   5  15     1480.52     1648.04     79.11 o
   8   5  15       23.19       27.25     23.73 o
   9   5  15        4.63      -50.10     31.64 o
  10   5  15      252.93      209.19     40.43 o
  -6   6  15      342.72      328.73     57.13 o
  -5   6  15       95.46       85.72     33.41 o
  -4   6  15      629.11      646.32     49.38 o
  -3   6  15      458.69      457.95     90.53 o
  -2   6  15       33.16      -10.80     21.97 o
  -1   6  15     3387.26     3416.00     84.35 o
   0   6  15     1364.92     1346.87     32.50 o
   1   6  15     1441.14     1426.00     41.39 o
   2   6  15      141.46      149.23     14.06 o
   3   6  15     1808.14     1798.61     64.95 o
   4   6  15     1745.41     1724.51    101.08 o
   5   6  15        6.13      -11.43     20.22 o
   6   6  15     1255.14     1362.38     70.32 o
   7   6  15      204.45      179.31     29.88 o
   8   6  15      350.76      355.10     38.67 o
   9   6  15       94.40      101.96     31.64 o
  10   6  15       83.42       63.28     37.79 o
  -6   7  15      282.17      232.04     53.62 o
  -5   7  15      264.76      319.96     42.67 o
  -4   7  15      725.67      675.04     52.36 o
  -3   7  15      128.67       44.89     25.17 o
  -2   7  15     1447.99     1482.85     78.21 o
  -1   7  15      297.98      267.57     24.61 o
   0   7  15      792.44      775.43     28.93 o
   1   7  15     1207.34     1211.09     37.67 o
   2   7  15      380.43      387.29     16.16 o
   3   7  15      274.74      282.14     20.22 o
   4   7  15      165.66      195.13     21.97 o
   5   7  15      624.29      615.27     38.67 o
   6   7  15      338.43      405.20     34.28 o
   7   7  15       66.38       45.71     29.88 o
   8   7  15      137.18      111.63     29.01 o
   9   7  15       28.23       79.11     34.28 o
  -5   8  15     1118.64     1337.77    116.90 o
  -4   8  15        1.57      -41.21     25.01 o
  -3   8  15      488.15      583.53     48.09 o
  -2   8  15       93.58       75.45     32.96 o
  -1   8  15      718.51      707.97     36.51 o
   0   8  15      898.99      974.16     47.46 o
   1   8  15        1.10      -33.56     34.72 o
   2   8  15      763.08      713.69     48.76 o
   3   8  15       41.53      -16.70     34.28 o
   4   8  15        7.23      -21.09     31.64 o
   5   8  15      209.59      256.65     36.92 o
   6   8  15      170.41      209.19     44.83 o
   7   8  15        4.62       41.31     46.58 o
   8   8  15       25.73       29.88     50.98 o
   9   8  15       76.88       84.38     47.46 o
  -4   9  15     1200.78     1139.13     84.90 o
  -3   9  15       23.77       15.43     29.76 o
  -2   9  15       70.03       52.76     25.68 o
  -1   9  15      928.67      964.43     53.82 o
   0   9  15        7.27       -0.97     30.76 o
   1   9  15     1104.43     1054.41     44.94 o
   2   9  15      327.11      301.64     34.28 o
   3   9  15        7.85       53.62     29.01 o
   4   9  15      714.93      709.32     55.37 o
   5   9  15       23.80       50.10     46.58 o
   6   9  15      721.36      756.78     73.83 o
   7   9  15      303.07      435.08     70.32 o
   8   9  15        3.47      -16.70     45.71 o
  -3  10  15      186.47      204.72     48.34 o
  -2  10  15      779.90      793.92     90.97 o
  -1  10  15      233.90      211.23     69.00 o
   0  10  15      743.15      802.48     45.92 o
   1  10  15      111.28      116.63     31.27 o
   2  10  15      121.14      111.63     30.76 o
   3  10  15        1.62        1.76     38.67 o
   4  10  15        0.46       16.70     43.95 o
   5  10  15      277.75      338.40     53.62 o
   6  10  15      440.82      504.52     75.59 o
   7  10  15        0.34       18.46     60.65 o
  -2  11  15        4.05      -18.12     23.65 o
  -1  11  15       91.57       95.21     30.61 o
   0  11  15      170.31      191.18     36.35 o
   1  11  15       87.54       49.70     62.41 o
   2  11  15      167.60      108.99     45.71 o
   3  11  15       56.72       60.65     50.98 o
   4  11  15       49.17      108.99     55.37 o
   5  11  15      486.92      581.87     87.90 o
   6  11  15       79.02       98.44     58.89 o
   1  12  15      115.09      221.50     58.89 o
   2  12  15      130.99      191.61     64.16 o
   3  12  15       48.32      117.78     63.28 o
   4  12  15      354.63      282.14     81.74 o
  -1 -10  16     1276.34     1409.84    139.75 o
   0 -10  16       18.63      103.54     43.03 o
   1 -10  16      114.27      149.50     60.21 o
   2 -10  16       16.42      107.42     41.16 o
  -3  -9  16      217.47      195.13     67.68 o
  -2  -9  16      527.37      560.77     79.98 o
  -1  -9  16       14.83      -49.22     29.88 o
   0  -9  16      850.33      830.61     91.41 o
   1  -9  16      140.79      172.42     48.78 o
   2  -9  16        0.49        5.04     76.03 o
   3  -9  16      355.93      451.01     52.45 o
   4  -9  16        5.34       -6.90     33.33 o
  -4  -8  16      258.65      285.66     63.28 o
  -3  -8  16      494.38      419.26     60.65 o
  -2  -8  16        0.09        3.52     47.46 o
  -1  -8  16      565.80      636.36     77.35 o
   0  -8  16      484.31      473.76     63.28 o
   1  -8  16      119.55      142.53     29.52 o
   2  -8  16       52.80      115.11     34.49 o
   3  -8  16      480.07      399.69     40.04 o
   4  -8  16      171.22      229.13     41.42 o
   5  -8  16      441.50      486.50     47.86 o
   6  -8  16       16.59       10.90     63.28 o
  -5  -7  16      337.84      377.95     56.25 o
  -4  -7  16      398.84      449.14     72.95 o
  -3  -7  16        5.57       34.28     49.22 o
  -2  -7  16      397.02      537.92     65.92 o
  -1  -7  16      371.36      342.79     53.62 o
   0  -7  16       80.26       70.32     36.92 o
   1  -7  16      105.58      115.77     28.57 o
   2  -7  16       56.39       34.54     27.33 o
   3  -7  16       68.83        3.52     38.67 o
   4  -7  16      828.15      870.91     58.53 o
   5  -7  16       11.81      -46.89     33.16 o
   6  -7  16      615.10      658.11     56.47 o
   7  -7  16       85.03       82.13     41.05 o
  -6  -6  16       24.17       -7.03     50.98 o
  -5  -6  16      604.10      704.92     85.26 o
  -4  -6  16        1.75      -61.53     45.71 o
  -3  -6  16       25.47       47.46     41.31 o
  -2  -6  16      143.65      214.46     41.31 o
  -1  -6  16      116.95       38.67     36.04 o
   0  -6  16      531.79      578.35     48.34 o
   1  -6  16      372.70      332.24     46.58 o
   2  -6  16       12.85       10.80     24.50 o
   3  -6  16      649.88      695.28     46.04 o
   4  -6  16      285.01      195.81     32.19 o
   5  -6  16     1152.08     1189.64     64.95 o
   6  -6  16        4.80      -33.40     46.58 o
   7  -6  16      330.74      357.35     46.92 o
   8  -6  16     1402.48     1530.26    166.12 o
  -6  -5  16      722.76      754.14     86.14 o
  -5  -5  16      217.89      211.34     35.25 o
  -4  -5  16        8.88       62.14     25.68 o
  -3  -5  16      232.76      271.60     42.19 o
  -2  -5  16      286.31      318.18     38.67 o
  -1  -5  16      311.62      355.98     43.07 o
   0  -5  16      293.37      293.57     20.22 o
   1  -5  16       96.27       85.26     31.64 o
   2  -5  16      116.26      124.57     25.12 o
   3  -5  16      229.91      242.74     24.50 o
   4  -5  16      587.14      690.15     43.47 o
   5  -5  16      931.92     1012.16     54.79 o
   6  -5  16      151.49      201.07     54.50 o
   7  -5  16      145.15      164.78     30.76 o
   8  -5  16      282.88      310.64     99.76 o
  -7  -4  16      276.76      246.11     50.10 o
  -6  -4  16     1276.42     1270.09    119.54 o
  -5  -4  16      217.50      304.58     43.07 o
  -4  -4  16       57.21       53.62     24.87 o
  -3  -4  16       85.38       54.02     26.37 o
  -2  -4  16      420.71      326.97     37.79 o
  -1  -4  16     1850.21     1925.79     96.68 o
   0  -4  16        2.25      -19.34     14.94 o
   1  -4  16      424.05      442.99     23.73 o
[truncated: 57,530 more chars]
